# Supplementary material for: Comparison of Soil Respiration in Typical Conventional and New Alternative Cereal Cropping Systems on the North China Plain
Source: PLoS One. 2013 Nov 20;8(11):e80887. doi: 10.1371/journal.pone.0080887 (PMC3835850; doi:10.1371/journal.pone.0080887)
Supplement: Table S1 — Measured soil respiration fluxes, soil temperature and soil volumetric water content to 5 cm depth, daily mean air temperature and precipitation in the field experiments from 18th May 2009 to 11th November 2012. (XLS) [file pone.0080887.s001.xls]

## Sheet: Soil respiration
	Soil respiration (µmol CO2 m-2 s-1)					Stdevp
	Con.W/M	Opt.W/M	W/M-M	W/S-M	M	Con.W/M	Opt.W/M	W/M-M	W/S-M	M
2009-05-18	5.56875	6.3625	3.4475	1.5325	2.58625	0.662112	0.6325	0.3425	0.4125	0.7619
2009-05-21	3.74	5.11125	3.27625	2.14625	2.5275	0.241971	0.7695	0.498327	0.236098	0.751636
2009-05-24	4.33375	5.05375	2.245	1.81125	2.4775	0.39342	0.546264	1.0795	0.488715	1.12095
2009-05-25	3.9875	5.63875	4.5025	2.9375	3.79125	0.332086	0.807437	1.05823	0.20918	0.942572
2009-05-26	4.1225	5.45125	5.52875	3.6375	3.92375	0.455885	0.976885	1.14369	0.625065	1.00191
2009-05-27	4.0425	5.43	5.76	3.3225	3.4475	0.39564	0.714729	1.6802	0.546083	0.883413
2009-05-28	3.62	4.2375	4.99875	3.29375	2.95625	0.0351781	0.360442	1.18995	0.412907	0.621263
2009-05-29	3.84125	5.145	5.09625	3.29375	3.4575	0.279785	0.818909	0.819317	0.412907	0.565691
2009-05-30	3.90625	5.02875	5.54	3.03375	3.17125	0.153963	0.750669	1.15917	0.497084	0.528256
2009-05-31	3.60875	4.43125	4.9	3.21875	2.92625	0.173327	0.510066	1.03513	0.48642	0.410813
2009-06-01	3.68	4.7325	5.53875	3.37125	3.25125	0.171063	0.875146	1.1002	0.646668	0.509919
2009-06-02	3.5425	4.255	5.50125	3.01625	2.41	0.46998	0.447228	0.78066	0.289965	0.375899
2009-06-04	3.69375	4.21333	5.5875	3.43875	3.515	0.195236	0.1085	1.31665	0.444893	0.541376
2009-06-06	3.525	3.765	4.495	2.81333	2.27	0.445	0.205	0.135	0.303791	0.4
2009-06-12	3	2.985	4.39	2.56125	2.33375	0.339319	0.639502	1.10128	0.458835	0.421713
2009-06-13	6.18875	4.98667	4.78	2.8	2.61625	1.65548	0.885817	1.01965	0.898297	0.208038
2009-06-14	5.6375	5.58375	5.20625	3.07	2.925	0.909509	1.4933	0.870175	0.435818	0.444705
2009-06-15	6.63375	6.9225	5.18375	3.305	3.32125	1.17849	0.771731	1.05616	0.621007	0.510103
2009-06-16	6.78375	6.9825	3.82125	2.055	3.13875	1.10244	0.722777	0.735547	0.340759	0.777965
2009-06-17	4.8475	6.48375	3.56125	1.09875	3.265	1.262	1.49619	0.99394	0.224621	0.845096
2009-06-18	7.01	7.54625	4.835	3.015	4.1075	0.75144	0.552238	0.840922	0.231274	0.583583
2009-06-19	6.3475	6.92875	4.0925	2.47625	2.69625	0.989094	0.791631	0.978586	0.458358	0.701876
2009-06-20	7.4325	8.8925	5.2425	4.30167	4.35333	1.10143	2.18888	0.1525	0.581182	0.627393
2009-06-21	6.5325	6.0225	4.52667	3.3275	2.55667	1.20253	0.48272	0.59016	0.733464	0.669345
2009-06-24	6.105	6.7875	6.3375	5.4075	5.315	0.545642	1.6671	0.588319	0.513925	0.385325
2009-06-27	5.81375	6.83875	6.49333	6.49333	5.75875	0.705544	1.44859	0.869495	0.869495	0.481772
2009-06-29	5.1575	5.8275	5.81	5.205	5.8375	0.243965	1.01829	1.07184	0.854708	0.748912
2009-07-01	4.5875	4.94	5.97667	5.50833	5.75625	0.323197	0.645032	0.828657	0.206411	0.718187
2009-07-02	4.85	5.59375	6.19875	5.40375	6.00833	0.39892	0.799073	1.03115	0.669388	0.558664
2009-07-03	4.40625	5.4725	6.6	5.40875	6.13333	0.0621867	1.35069	1.5124	0.753395	0.924701
2009-07-05	4.92875	4.1575	2.875	3.18125	3.565	1.56335	1.27519	0.555	0.858701	0.327796
2009-07-06	5.0025	4.77375	5.20375	4.895	4.15125	0.883915	0.671913	0.781268	1.31411	0.185889
2009-07-07	5.47125	4.98875	5.82625	5.81	5.15625	0.952709	0.862354	0.513364	0.867698	0.438825
2009-07-08	3.68	4.49	5.52	6.0325	6.2175	0.315911	0.939681	0.909808	0.469381	0.826933
2009-07-09	4.96125	7.3875	2.605	2.25375	2.56	1.55218	0.710365	0.281625	0.637499	0.448093
2009-07-10	6.4275	7.5825	4.895	3.63625	4.2175	0.980953	0.264611	1.49291	0.437384	0.616325
2009-07-11	7.18375	7.9325	5.0675	4.04625	4.28125	1.29407	0.602438	1.81546	0.660013	0.787975
2009-07-12	7.57625	9.12	6.1325	5.68	5.17	0.559044	1.46266	1.22185	0.650855	0.603811
2009-07-14	6.09	9.3275	5.35125	4.24125	4.0775	0.809653	1.19739	0.598951	0.841534	0.804274
2009-07-15	7.93167	10.35	7.07	6.06833	5.77333	0.430897	0.75591	0.618749	0.383457	0.727751
2009-07-16	8.26875	10.8375	7.41375	6.96125	6.23875	0.597833	1.13672	0.689777	0.547807	0.73388
2009-07-17	6.7425	10.6275	6.455	6.17	5.49	0.5225	1.7825	0.675	0.535	0.665
2009-07-18	5.795	7.985	5.32375	4.73875	4.4175	0.74676	0.524321	0.394325	0.615309	0.668071
2009-07-19	7.10125	8.79625	6.12125	5.24875	5.0875	0.924563	0.806616	0.696925	0.305458	0.567368
2009-07-21	6.92625	9.28625	7.09	5.5525	5.77375	0.499692	0.638723	0.790704	0.370515	0.664759
2009-07-23	6.8225	7.9575	6.09125	5.02875	5.12625	0.418517	0.791127	0.772766	0.151508	0.568566
2009-07-25	4.69375	6.85625	4.80875	3.74375	4.0575	0.400599	0.460399	0.34098	0.44326	0.777604
2009-07-27	6.6575	8.42	6.765	5.62	5.07	0.463769	0.815452	0.961256	0.593243	0.465322
2009-07-31	6.91375	7.73625	6.705	5.87625	5.48125	0.374489	1.43105	0.574489	0.539437	0.494032
2009-08-01	7.405	7.37625	6.56375	5.80125	5.68625	0.483994	1.25881	0.821419	0.328983	0.559826
2009-08-02	7.0275	6.88375	6.37	5.5175	5.71375	0.361982	1.0331	0.513079	0.433107	0.441692
2009-08-03	7.41125	7.0025	5.9725	5.50625	5.5075	0.726252	0.780108	0.171555	0.301898	0.468008
2009-08-04	6.18333	5.74333	5.51167	5.175	4.95833	0.214722	0.354174	0.155152	0.425108	0.350198
2009-08-05	5.40625	5.5275	4.89875	3.99125	3.94375	0.748435	0.510508	0.535004	0.441622	0.296951
2009-08-06	5.2625	6.81125	4.88375	3.725	3.71875	0.694303	0.655824	0.247598	0.816134	0.434847
2009-08-07	5.965	6.89	5.33625	4.1625	4.4075	0.582741	0.299562	0.45473	0.609933	0.479342
2009-08-08	5.49167	7.22167	5.38667	4.33	4.23833	0.50722	0.161572	0.309632	0.552283	0.232247
2009-08-09	6.21625	6.78875	5.505	4.31125	4.685	0.368517	0.420288	0.310222	0.500092	0.251868
2009-08-12	5.5125	5.3925	4.81	4.3325	4.84125	0.603785	0.754201	0.461966	0.364289	0.270471
2009-08-18	3.805	4.945	2.93625	2.17125	2.185	0.722695	0.494431	0.560718	0.679783	0.392253
2009-08-19	4.555	5.36	3.69875	3.04625	3.05875	0.444142	0.419106	0.282652	0.390646	0.35446
2009-08-21	4.3025	4.69125	3.9625	3.535	3.48375	0.377666	0.401752	0.373907	0.274886	0.360822
2009-08-23	3.63125	4.29	3.21375	2.6625	2.5325	0.289123	0.390592	0.311496	0.422056	0.333101
2009-08-24	4.195	4.7275	3.8	3.34	3.23125	0.454849	0.173295	0.294045	0.567594	0.406592
2009-08-25	3.75625	4.67625	3.74	3.445	3.25625	0.2719	0.341529	0.121295	0.505433	0.33833
2009-08-26	2.8775	2.8225	3.5675	4.1775	4.2625	0.2575	0.1825	0.1225	0.2625	0.8875
2009-08-27	3.7275	5.16	3.79	4.4125	3.325	0.0125	0.69	0.21	0.2825	0.165
2009-08-30	2.9775	2.9	2.915	2.55	2.53625	0.232849	0.438482	0.285767	0.222177	0.217554
2009-09-03	3.545	4.195	3.78875	3.30875	3.425	0.486993	0.314126	0.120072	0.37657	0.300021
2009-09-07	1.28	1.9875	1.2025	1.0775	1.4025	0.23	0.4125	0.3975	0.5675	0.6375
2009-09-11	2.1975	2.4925	1.90125	1.5825	1.5925	0.305665	0.102256	0.138129	0.474414	0.248433
2009-09-16	2.80833	2.81	2.40333	2.0175	2.14333	0.359753	0.146116	0.165042	0.2875	0.26234
2009-09-19	2.41625	2.8675	2.44125	2.2425	2.3375	0.13571	0.443192	0.151219	0.456734	0.360043
2009-09-25	2.76125	2.98	2.51875	2.26375	2.3	0.192334	0.448247	0.202496	0.412468	0.323226
2009-09-29	2.35	2.90625	2.4275	2.16875	2.175	0.193746	0.315245	0.180987	0.430732	0.289806
2009-10-02	2.35	2.745	2.46875	2.34333	2.255	0.0575543	0.155925	0.229248	0.296739	0.191442
2009-10-08	4.93	7.55	6.855	8.55833	6.09167	0.411582	1.98172	0.300042	2.12327	1.61861
2009-10-10	4.365	6.93125	6.2225	5.965	7.5675	0.493457	0.581801	0.732884	0.894951	2.50407
2009-10-11	3.89375	5.62875	5.62875	5.59375	6.92625	0.570662	1.54111	1.54111	1.13658	2.51841
2009-10-12	3.88375	6.195	6.49125	5.6125	5.91625	0.18599	0.791083	1.50312	0.934943	1.12655
2009-10-13	3.225	5.77	5.75	5.15833	4.4375	0.497209	0.813337	1.17541	0.83348	0.772484
2009-10-14	4.56125	6.29625	4.97875	4.3225	5.04625	1.13036	1.67459	0.573644	1.24835	0.816742
2009-10-15	3.67333	5.43333	4.675	4.55333	4.585	0.950529	1.19911	0.209085	1.23728	0.807754
2009-10-17	3.445	4.70833	4.14333	4.34	4.06333	0.676917	1.03694	0.134247	1.19385	0.544692
2009-10-21	2.84875	3.48	3.33375	2.89	3.435	0.671252	0.60804	0.277317	1.02682	0.517023
2009-10-26	2.10875	3.4075	3.41	3.195	3.51625	0.0924916	0.269734	0.215213	0.139702	0.90416
2009-10-30	1.8	2.875	3.12167	2.84333	2.64333	0.240555	0.285723	0.377057	0.237358	0.875455
2009-11-03	1.975	2.3425	2.13375	1.995	1.645	0.111467	0.226067	0.514847	0.530589	0.315337
2009-11-07	1.89625	2.4375	2.57875	2.38	2.69	0.26378	0.174374	0.286321	0.2973	1.27345
2009-11-14	0.6325	1.49	1.51	1.2425	1.2425	0.1175	0.355	0.09	0.2075	0.4475
2009-11-19	0.6075	0.66	0.80125	0.5725	0.6975	0.129639	0.155778	0.0665559	0.195879	0.136953
2009-11-23	0.67375	0.97375	0.9325	0.75125	0.67625	0.108707	0.19562	0.159276	0.17462	0.161531
2009-11-27	0.75	1.13125	0.9975	0.90875	0.745	0.0571183	0.140729	0.132877	0.0974279	0.140134
2009-12-04	0.375	0.57	0.57125	0.48	0.43875	0.146501	0.215697	0.19664	0.171719	0.217496
2009-12-18	0.4775	0.69	0.675	0.55125	0.675	0.0604669	0.0743303	0.0837407	0.0627868	0.122321
2009-12-26	0.42875	0.5525	0.49125	0.4525	0.55375	0.0391112	0.0357946	0.0922886	0.0525	0.0594112
2010-01-06	0.455	0.48625	0.39375	0.35375	0.49875	0.0584166	0.0341641	0.0598305	0.0350669	0.06721
2010-01-12	0.3375	0.445	0.37375	0.33875	0.42625	0.0332603	0.0637377	0.0844375	0.0680418	0.140596
2010-01-18	0.27375	0.39375	0.32625	0.32	0.39	0.0972995	0.107493	0.0846592	0.126145	0.174105
2010-01-25	0.48125	0.54875	0.49	0.43125	0.5825	0.130498	0.133808	0.113688	0.0940993	0.195911
2010-01-29	0.53125	0.6075	0.605	0.48	0.63375	0.149682	0.0841502	0.154758	0.0636396	0.196003
2010-02-03	0.60375	0.74875	0.63375	0.605	0.795	0.0757772	0.104545	0.108592	0.0320156	0.0572276
2010-02-08	0.2125	0.2625	0.265	0.235	0.23625	0.0481534	0.0279508	0.0731437	0.0701783	0.0584567
2010-02-17	0.29	0.33375	0.33	0.2925	0.4125	0.0212132	0.0451906	0.0702673	0.0394493	0.189621
2010-02-26	0.33625	0.5175	0.445	0.40375	0.495	0.0609687	0.0715454	0.111131	0.186158	0.136519
2010-03-02	0.316667	0.351667	0.463333	0.4	0.45625	0.0931248	0.063814	0.010274	0.0953284	0.260825
2010-03-06	0.55375	0.6975	0.70375	0.45625	0.6775	0.170747	0.302293	0.150929	0.0773284	0.27426
2010-03-10	0.65625	0.9375	0.69375	0.6475	0.69375	0.116425	0.435093	0.101758	0.122755	0.0958759
2010-03-18	0.71125	0.8875	0.89125	0.85375	0.89375	0.060454	0.128184	0.106382	0.11728	0.327058
2010-03-22	0.97	1.29	1.43625	1.0825	0.96	0.17829	0.0650961	0.241593	0.121886	0.184763
2010-03-27	1.30125	1.55125	1.6625	1.6	1.30125	0.222665	0.272933	0.105149	0.190952	0.550481
2010-03-30	1.55375	1.7125	1.965	1.7675	1.57625	0.189716	0.1225	0.236854	0.185388	0.67248
2010-04-03	1.805	1.9075	2.31375	2.16375	2.45	0.300645	0.143984	0.246307	0.204401	1.24936
2010-04-07	1.75875	2.2375	2.74	2.15875	1.8075	0.16091	0.225402	0.371433	0.159741	0.960498
2010-04-10	1.70125	1.6025	1.80375	1.7275	1.3875	0.406853	0.850658	0.694104	0.545968	0.590958
2010-04-11	1.26	1.15167	1.19	0.818333	0.706667	0.325141	0.186294	0.174547	0.243082	0.100775
2010-04-12	1.03875	1.23	0.935	1.2075	0.88125	0.627947	0.136244	0.414789	0.463984	0.123307
2010-04-13	1.395	2.3475	1.60875	1.8375	1.64875	0.508712	0.185084	0.460915	0.428697	0.276617
2010-04-14	1.21	1.92125	1.63375	1.58	1.26875	0.401513	0.307701	0.460833	0.379506	0.417543
2010-04-15	1.30625	2.1525	1.91	1.72	1.54625	0.291791	0.236656	0.359235	0.298392	0.35232
2010-04-16	1.385	2.0225	1.8375	1.69625	1.29375	0.277106	0.443149	0.407316	0.281211	0.410585
2010-04-18	2.2725	2.91625	2.3925	2.045	1.36375	0.341477	0.443514	0.399163	0.297069	0.246104
2010-04-20	2.035	2.4725	2.3375	2.1125	1.015	0.501149	0.319775	0.307256	0.337519	0.261199
2010-04-21	1.57625	2.16375	2.005	1.79625	1.47125	0.362394	0.282564	0.359739	0.291984	0.34184
2010-04-24	2.56	3.42375	2.81875	2.84125	2.36625	0.385146	0.657271	0.189979	0.488728	0.980602
2010-04-27	2.7725	3.54625	3.12375	2.9875	1.6825	0.436384	0.548536	0.317005	0.530854	0.302541
2010-04-30	3.74	4.29375	3.58375	3.34	2.04	0.428938	0.21279	0.708884	0.300125	0.328005
2010-05-03	3.28625	4.36125	3.7175	3.74125	2.3575	0.149891	0.278845	0.481904	0.10526	0.471136
2010-05-08	3.20625	4.82	2.88625	2.9925	3.35375	1.18083	1.42286	0.583056	0.770661	0.667508
2010-05-09	3.07375	4.43	3.2175	2.9025	2.97375	0.241515	0.771614	0.544317	0.446381	1.24796
2010-05-11	2.895	4.60625	3.23125	2.73625	2.4975	0.108282	1.1071	0.509943	0.490846	0.528187
2010-05-12	2.885	4.56875	3.6375	3.88125	2.505	0.13024	0.575743	0.166902	0.756591	0.254239
2010-05-13	3.315	4.45625	4.4325	3.81125	2.58	0.437778	0.703734	0.919881	0.559234	0.59606
2010-05-14	1.1425	4.32	3.89625	3.39125	2.7975	0.564773	0.668085	0.808219	0.37357	0.979659
2010-05-15	1.66375	4.8525	3.76	3.05375	2.6125	0.818416	0.673401	0.302799	0.586135	0.67593
2010-05-16	1.7475	3.845	3.39875	3.26125	2.07625	0.365522	0.69975	0.204217	0.264064	0.408234
2010-05-17	1.795	2.5975	2.53	2.485	1.8175	0.56	0.1575	0.08	0.02	0.2925
2010-05-18	2.3925	3.75	2.89375	3.17875	3.895	0.541508	0.665	0.30468	0.469166	0.560435
2010-05-22	3.40375	4.5175	3.62125	3.325	2.69375	0.367481	0.426754	0.783712	0.329583	0.465851
2010-05-27	4.00125	3.72625	3.18625	2.8475	3.23625	0.662593	0.418903	0.651742	0.364597	0.261184
2010-05-28	3.57875	4.45125	3.1525	3.3775	3.225	0.596148	1.37649	0.920411	0.563499	0.461858
2010-05-29	3.025	3.72125	3.26625	3.86625	3.19625	0.431205	0.513047	1.04306	1.51746	0.572357
2010-05-30	3.31375	3.3075	5.31875	3.02	3.31875	0.40141	0.735888	1.77158	0.595525	0.35678
2010-05-31	3.18125	3.5	2.7125	3.72875	2.1175	0.376304	0.633621	0.630322	1.05449	0.404946
2010-06-01	2.5625	3.7275	2.69	2.0425	3.41	0.2175	0.5275	0.34	0.2775	0.075
2010-06-02	2.8025	4.82	3.375	2.52125	3.635	0.600214	0.573966	0.192776	0.179735	0.602692
2010-06-03	2.96875	3.515	2.77125	2.0675	2.44875	0.493576	0.45633	0.59823	0.271028	0.868968
2010-06-05	3.66375	4.68875	3.53625	2.97625	4.14125	1.00988	0.900468	0.465328	0.367124	0.591157
2010-06-08	3.09375	5.19375	4.13125	4.71	3.62375	0.44828	0.99654	0.291791	0.653108	0.272772
2010-06-12	2.88875	4.5275	3.97375	3.45125	3.08	0.665041	1.40203	0.757598	0.492435	0.525298
2010-06-15	3.0375	3.97	3.73125	3.31	3.37	0.788864	0.773054	0.233623	0.832781	0.511578
2010-06-19	2.97	6.555	4.22125	4.4475	3.4475	0.519074	2.31744	1.0294	0.990596	0.327672
2010-06-20	8.29125	6.62625	8.435	6.90625	3.9925	0.506191	1.71246	2.33728	0.998295	0.590281
2010-06-21	5.6175	6.01875	6.16875	4.62625	3.62125	1.43756	1.56534	1.8125	1.04233	0.181603
2010-06-22	4.57125	7.09125	5.8075	5.33	3.41875	0.560696	2.1208	1.11571	1.49391	0.768752
2010-06-24	3.90625	6.74625	5.295	4.85625	3.8675	0.43179	0.92096	0.368867	0.516834	2.60835
2010-06-26	4.70875	6.79	7.04625	5.6975	4.16875	0.77539	0.925864	1.31176	0.391432	0.615136
2010-06-28	2.8475	4.665	4.07875	4.07375	3.57875	0.372852	1.52125	0.615197	0.347516	0.57053
2010-06-30	2.50875	5.0875	4.5825	4.9125	5.7175	0.472406	0.352819	0.998114	0.637186	0.921395
2010-07-02	4.18125	7.05125	5.92875	5.22	4.00625	0.498114	2.15187	0.278778	1.53439	0.87668
2010-07-03	6.04875	9.64875	8.57	6.8475	5.74625	1.11473	2.63156	2.19395	1.27762	0.779971
2010-07-04	5.76375	8.00375	8.01375	5.79875	5.575	0.476201	0.93337	0.552103	1.4919	1.16607
2010-07-06	7.72125	6.35625	7.89	6.01625	6.5475	1.68262	0.837193	0.400328	0.265221	1.16588
2010-07-07	4.73875	8.58375	6.6375	5.13125	6.21125	0.672731	3.03912	1.26681	0.756483	0.397372
2010-07-08	3.69625	4.21875	6.91375	4.96875	5.76125	0.222777	0.556062	0.271854	0.691849	1.01835
2010-07-11	4.30625	7.75125	6.22625	4.475	5.5225	1.06481	2.52113	0.721824	0.419419	0.858316
2010-07-13	4.30375	8.335	7.67375	4.145	4.96375	0.407743	1.25847	0.848221	0.356283	0.948514
2010-07-15	4.24	7.61	7.31125	3.57	5.20625	0.766958	0.714292	0.892205	0.276632	0.759205
2010-07-20	2.39625	6.49125	6.34125	2.10375	3.4925	0.15039	1.51583	0.768484	0.465341	0.559604
2010-07-25	6.48625	8.49625	9.39625	6.14375	6.5875	0.309342	1.19244	1.17325	0.400646	0.839527
2010-07-29	5.0725	7.07625	6.99625	4.72	5.555	0.731134	0.714811	0.670087	0.221162	1.47697
2010-07-30	5.5	6.48375	7.9575	4.4475	6.325	0.766102	0.753088	0.799582	0.141001	1.28444
2010-07-31	6.1125	7.34	7.475	4.43125	6.025	0.632698	1.22419	0.903549	0.308897	1.13469
2010-08-02	5.7125	6.62875	6.585	3.4775	5.58375	0.493767	0.763629	0.619122	0.448532	0.672954
2010-08-04	7.0375	7.58125	7.975	5.88625	7.06	0.577716	0.824942	0.799226	0.528185	1.08269
2010-08-06	7.26125	6.485	6.96	4.14875	6.075	0.650811	0.734481	1.06081	0.364527	0.382933
2010-08-08	6.36625	6.63625	6.9925	5.68375	5.55	0.582252	0.720966	0.480137	0.762712	0.659915
2010-08-10	5.755	6.11875	5.55	3.71	4.065	1.04823	0.545302	0.949006	0.490981	0.515861
2010-08-12	5.385	5.77	5.3675	3.9225	4.54625	0.321364	0.748782	0.480137	0.701895	0.38434
2010-08-14	5.23625	5.7475	5.60625	4.74125	5.245	0.935597	0.459082	0.3499	0.173146	0.583406
2010-08-15	4.29	5.17375	4.7625	4.49875	4.20875	1.07286	0.534724	0.623082	0.238364	0.469646
2010-08-16	4.32625	4.92	5.29375	4.8125	4.4675	0.565369	0.144309	0.724684	0.453521	1.14009
2010-08-18	3.5825	4.6225	4.675	4.2725	4.1525	0.413589	0.429396	0.55644	0.699451	1.42325
2010-08-20	2.605	3.00625	2.77875	1.8925	1.435	1.41015	0.640072	0.459856	0.450742	0.234387
2010-08-21	3.90875	4.03375	3.435	3.07625	2.34625	1.54026	0.213465	0.577873	0.811352	0.488139
2010-08-23	3.38375	3.905	3.63125	3.12875	2.2475	1.07176	0.707875	0.719508	0.660089	0.419799
2010-08-25	3.02125	3.1175	2.71375	2.67125	2.1275	0.859552	0.330237	0.506302	0.554215	0.304189
2010-08-27	3.0325	3.025	2.82	3.2075	2.54625	0.997901	0.662212	0.448637	0.684859	0.517064
2010-08-29	3.7825	4.34875	3.8625	4.27875	3.3425	1.16756	0.527925	0.745658	0.563065	0.547603
2010-09-01	3.3475	3.82375	3.57125	3.99625	2.92125	0.80917	0.318794	0.32302	0.649552	0.596483
2010-09-03	1.2325	1.97625	1.6025	1.35625	0.9175	0.644481	0.400818	0.492411	0.593205	0.295307
2010-09-05	2.6975	3.21125	2.665	3.20125	2.5625	0.735684	0.19514	0.50324	0.8805	0.52391
2010-09-08	1.4425	2.16875	1.7425	1.32	1.235	0.71142	0.462431	0.467259	0.510331	0.423084
2010-09-10	2.26375	2.84375	2.18125	2.37625	2.59625	0.840033	0.397419	0.406162	0.574961	1.0946
2010-09-11	2.6825	3.79875	3.11875	3.04	2.66375	0.619491	0.681656	0.801431	0.525202	0.710786
2010-09-12	3.355	3.68	3.095	3.54875	2.935	1.15924	0.291462	0.573836	0.629051	0.527269
2010-09-16	2.9425	3.71875	3.215	3.40125	3.04	0.457896	0.366715	0.389824	0.425637	0.941349
2010-09-19	2.14	2.72125	2.605	2.17125	2.2975	0.177553	0.278397	0.877333	0.366254	0.519693
2010-09-22	2.11625	2.195	1.96125	1.6425	1.91625	0.512584	0.309374	0.342078	0.278579	0.394848
2010-09-26	1.69125	2.11	1.93625	1.7725	1.92	0.177918	0.113633	0.32106	0.356905	0.460855
2010-09-30	1.65125	2.2475	1.865	1.63625	1.94	0.182359	0.136451	0.222795	0.144021	0.309253
2010-10-07	2.70875					0.438996
2010-10-08	3.13375					0.247623
2010-10-09	2.5025					0.154455
2010-10-10	2.49	10.3163				0.238956	2.98022
2010-10-11	2.82	10.265	11.0938	1.34	10.2112	0.651604	2.89564	3.08894	0.205578	3.00543
2010-10-13	2.53125	7.5825	8.8025	1.7625	7.1775	0.203604	1.55973	1.87131	0.132406	0.584578
2010-10-15	2.74375	6.755	6.9725	1.86375	5.21375	0.438397	1.39746	1.45361	0.213377	0.40088
2010-10-17	1.50625	5.9475	6.20125	0.8775	4.71875	0.126114	1.25903	1.92857	0.207801	0.913574
2010-10-19	1.59875	4.6025	4.86375	1.2725	3.6425	0.160054	1.11148	1.19729	0.208102	0.598462
2010-10-21	2.24125	3	5.01625	1.62625	3.75625	0.493335	1.09632	1.04875	0.296656	0.337034
2010-10-25	2.11	2.72375	4.01875	1.16875	3.8	0.513773	0.377845	0.767035	0.128081	0.780585
2010-10-29	1.915	3.49625	3.33625	1.3625	2.75625	0.17899	0.735547	0.75303	0.225735	0.096655
2010-11-01	1.29375	2.35375	3.2925	0.83125	2.36125	0.0255869	0.659596	0.795318	0.138174	0.301856
2010-11-05	1.7075	3.61	3.205	1.215	2.54	0.193827	0.681588	0.686058	0.178711	0.166733
2010-11-08	1.3375	2.4425	3.42125	0.88375	2.63625	0.240637	0.580135	0.400552	0.154288	0.633802
2010-11-13	0.98375	1.79375	2.24125	0.754062	2.12	0.0838432	0.880351	0.737846	0.0711958	0.948993
2010-11-16	1.0925	1.17125	1.72125	0.67625	1.16375	0.466295	0.186023	0.688907	0.0646505	0.208308
2010-11-17	1.09625	1.58125	1.80375	1.00875	1.48375	0.184979	0.37642	0.439295	0.265645	0.231635
2010-11-18	0.98125	1.34125	1.66375	1.54375	1.2675	0.122494	0.362825	0.418052	0.350488	0.215885
2010-11-19	1.1075	1.80875	1.94	1.77125	1.78875	0.213381	0.318225	0.491452	0.458726	0.273801
2010-11-20	0.98875	1.67125	1.82	1.60875	1.3925	0.19116	0.48561	0.489745	0.444302	0.167835
2010-11-24	0.87375	1.295	1.47125	1.28375	1.05875	0.237944	0.378319	0.475886	0.355218	0.271094
2010-11-28	0.78125	0.84	1.07125	1.01125	0.88625	0.130689	0.236114	0.261184	0.262901	0.0831696
2010-12-02	0.80625	0.9675	1.32125	1.2825	0.96125	0.241438	0.416811	0.684775	0.55442	0.325276
2010-12-10	0.18125	0.325	0.89625	0.86125	0.75875	0.0460129	0.168708	0.26233	0.357078	0.287888
2010-12-11	0.31875	0.46125	0.8575	0.94375	0.79625	0.152208	0.110078	0.265554	0.252991	0.26233
2010-12-13	0.2025	0.43875	0.8625	0.8375	0.66125	0.0334477	0.154854	0.370211	0.420602	0.370648
2010-12-14	0.225	0.5	0.75125	0.7575	0.6275	0.0145774	0.280691	0.239775	0.330199	0.186899
2010-12-20	0.2525	0.59375	0.745	0.63875	0.705	0.0296859	0.112604	0.138969	0.166635	0.170367
2010-12-29	0.25625	0.45875	0.8	0.64	0.62125	0.0557197	0.0872765	0.248168	0.170514	0.155015
2011-01-03	0.39875	0.6725	1.04125	0.895	0.915	0.0296595	0.1525	0.138084	0.0540833	0.148787
2011-01-11	0.37125	0.48125	0.745	0.57875	0.5675	0.146261	0.101819	0.218518	0.128471	0.148934
2011-01-17	0.205	0.3125	0.3675	0.29375	0.3475	0.0879631	0.107558	0.188033	0.16021	0.194599
2011-02-01	0.315	0.4475	0.575	0.38625	0.53	0.195512	0.172862	0.291483	0.188095	0.272557
2011-02-11	0.35375	0.4475	0.61125	0.44125	0.5	0.13273	0.193827	0.321799	0.249133	0.16074
2011-02-16	0.095	0.17625	0.44875	0.35875	0.32125	0.0242384	0.0594112	0.130114	0.065036	0.100335
2011-02-24	0.2025	0.345	0.55125	0.46125	0.45875	0.125922	0.0725431	0.234451	0.0290205	0.201102
2011-03-02	0.01875	0.2625	0.305	0.34	0.29625	0.0955494	0.0768521	0.138112	0.101057	0.0737712
2011-03-06	0.50875	0.86375	1.585	1.155	1.3075	0.150182	0.330253	0.452562	0.24013	0.430094
2011-03-10	0.56375	0.89	1.60625	1.43875	1.36875	0.397734	0.411871	0.289965	0.182119	0.0707438
2011-03-14	0.45875	0.88875	1.58125	1.24	1.185	0.132541	0.222131	0.567179	0.401793	0.410442
2011-03-19	1.20625	1.93375	1.95125	1.565	1.5175	0.181396	0.310712	0.393405	0.190657	0.0667551
2011-03-24	0.95	1.7875	1.3375	1.1425	1.29875	0.179478	0.171337	0.428857	0.251533	0.225787
2011-03-29	1.5	2.55625	2.1375	1.6325	1.54375	0.218432	0.596787	0.359035	0.300531	0.37352
2011-04-04	1.9925	2.76875	2.08	1.6375	1.77375	0.108714	0.246738	0.274249	0.206655	0.163454
2011-04-08	2.46625	2.9975	2.32875	1.72875	1.8825	0.422587	0.572456	0.346255	0.263827	0.291
2011-04-13	2.51	3.3975	2.3675	1.66875	1.7575	0.0815475	0.365214	0.34089	0.235063	0.324509
2011-04-17	2.41375	3.975	2.765	1.78125	1.87625	0.449352	1.40239	0.745008	0.186325	0.179978
2011-04-19	1.02375	3.06875	2.84375	1.92875	2.01	0.315285	1.43792	0.504658	0.402343	0.607526
2011-04-21	2.93	4.8825	3.70125	2.615	2.79625	0.520252	1.0115	0.583421	0.187183	0.295812
2011-04-23	3.68875	5.9425	3.54625	2.485	2.92125	1.23553	2.56179	0.448071	0.214389	0.186493
2011-04-25	3.55625	6.27875	2.145	1.675	2.16	0.63582	1.67014	0.508712	0.23516	0.401902
2011-04-27	3.985	7.51625	2.775	1.8275	1.94875	0.682266	1.48662	0.21433	0.170789	0.229711
2011-04-28	3.06375	5.21125	2.89	1.675	2.085	0.861549	1.26438	0.630734	0.0609303	0.379259
2011-05-02	4.4	4.9625	2.54375	1.62125	1.75875	0.590117	0.382647	0.544981	0.18508	0.141128
2011-05-06	3.4725	4.3975	2.68375	1.77	1.9025	0.49903	0.930124	0.340154	0.160624	0.27905
2011-05-08	1.03625	1.6975	2.615	1.5425	1.87	0.242754	0.501317	0.322781	0.304025	0.184763
2011-05-11	1.98875	3.89625	3.8475	4.59625	3.93375	1.39788	2.23815	0.677362	1.15634	0.682535
2011-05-13	2.54	3.7625	3.94375	2.37	2.88875	0.369087	1.07153	0.515611	0.0803119	0.484089
2011-05-17	2.98125	4.44375	4.265	3.97625	3.3125	0.339308	1.05521	1.06943	1.65445	0.973707
2011-05-22	2.52	3.88	4.1425	1.7375	3.54625	0.265024	1.14115	1.05284	0.334019	0.895072
2011-05-27	3.3725	4.5075	3.9125	2.60375	4.09875	0.365197	0.59136	0.473953	0.374706	0.591865
2011-05-29	2.8125	4.4275	3.8525	2.4675	4.205	0.491433	0.514472	0.448114	0.260876	1.42868
2011-05-31	3.04375	4.09	3.8425	2.51625	3.41875	0.380959	0.546191	0.406287	0.4565	0.753196
2011-06-02	2.9075	3.02125	4.1375	2.9675	4.07125	0.70651	0.729369	0.181745	0.352394	0.553459
2011-06-03	3.2275	4.49875	3.875	2.555	3.73375	0.899156	0.904201	0.461573	0.328443	0.287476
2011-06-05	2.84625	4.07625	3.9775	2.59625	3.6875	0.17633	0.578072	0.630322	0.470151	0.192889
2011-06-07	3.9325	5.44625	7.34	4.3225	6.2425	0.483548	0.632232	1.31003	0.429382	0.68028
2011-06-12	2.26125	3.28625	3.97375	2.5625	3.565	0.234051	0.209862	0.633032	0.342171	0.177518
2011-06-17	4.52375	5.39875	1.39625	1.5325	2.16875	0.277069	1.01351	0.345079	0.755815	0.331613
2011-06-18	2.74375	5.5375	5.935	4.44125	5.64375	0.880287	1.44018	0.682166	0.642236	1.02963
2011-06-19	5.27625	6.5	5.9475	3.48625	4.52	1.20203	1.22503	1.58999	0.265315	0.48986
2011-06-21	3.27	4.735	4.3275	3.17125	4.0475	0.923289	0.50268	0.287087	0.292284	0.34786
2011-06-22	3.24875	4.71	4.805	3.5925	4.025	0.424446	1.01748	0.839323	0.936466	0.536388
2011-06-23	3.90625	5.72125	4.5925	3.64	4.39	0.0936333	1.2796	0.597876	0.439588	0.758724
2011-06-24	3.90625	4.86	5.45375	3.64	4.39	0.0936333	0.705186	1.39939	0.439588	0.758724
2011-06-25	2.0475	3.73	3.45375	2.405	2.96875	0.286367	0.634547	0.758563	0.105771	0.472961
2011-06-26	2.61125	4.79	3.7075	3.3125	3.60625	0.247774	0.652658	0.326085	0.467085	0.348934
2011-06-28	3.12875	4.7125	3.5325	3.78375	3.7275	0.303261	0.897987	0.530819	0.714575	0.446395
2011-06-29	3.155	4.875	4.81375	3.67375	3.7775	0.258529	0.546454	0.370344	0.314789	0.362931
2011-06-30	3.2325	4.3775	4.7	4.0475	4.0375	0.345335	0.534047	0.318021	0.19895	0.47569
2011-07-01	3.29875	5.0775	4.9125	3.83	4.3625	0.263424	1.16966	0.256064	0.424456	0.434878
2011-07-02	2.01	3.43167	3.5025	2.32	2.4475	0.195	1.20638	0.5775	0.175689	0.3775
2011-07-03	1.40625	3.1075	2.3075	1.52625	2.07875	0.438996	0.61413	0.553224	0.707031	0.245901
2011-07-04	2.955	5.75	5.2475	3.85	4.22375	0.861554	0.928823	0.503916	1.30281	0.499504
2011-07-05	3.90125	6.5175	5.465	5.015	5.77125	0.960445	0.756559	1.22077	1.73342	0.551865
2011-07-06	4.0225	6.31625	6.93875	5.65375	6.405	0.359731	1.19201	0.598366	0.339989	0.672105
2011-07-07	4.5575	6.2925	5.13125	4.54875	6.7175	1.27257	1.34219	1.39051	0.80362	1.13685
2011-07-11	5.955	7.985	6.425	5.89625	5.77375	0.471858	0.858618	1.08455	1.14495	0.655576
2011-07-13	5.2325	8.21	6.73625	6.0075	6.91	0.252104	1.46884	0.912403	0.990962	0.918266
2011-07-14	5.4275	6.76625	5.67375	5.49	5.84375	0.118822	0.303426	0.507732	0.318336	1.328
2011-07-15	5.81375	7.19625	6.36375	5.5725	5.7975	1.18232	0.483895	1.00476	0.916123	1.37723
2011-07-16	5.54	8.535	5.19375	5.68375	5.065	0.433445	0.547437	1.58324	0.842106	0.0379144
2011-07-17	6.27125	6.98625	6.855	5.66	5.39	1.17408	1.2052	1.74462	0.792078	0.502133
2011-07-18	4.8	5.99125	6.475	5.08125	5.2725	0.40971	0.496631	1.33205	1.12326	0.428172
2011-07-19	4.84125	6.4675	5.90875	5.4575	5.66375	0.179491	0.642159	0.59157	0.79797	0.325852
2011-07-20	5.27875	6.075	5.675	4.935	5.05875	0.373386	0.412947	1.2605	0.746483	0.42703
2011-07-21	5.2225	6.4025	5.4325	5.26625	5.51375	0.768558	0.389944	0.759255	0.954642	1.55808
2011-07-22	4.77125	6.48875	5.6625	4.10625	4.49625	0.461727	0.619177	0.970261	0.615766	0.663489
2011-07-23	5.525	5.56875	5.38875	4.58	4.79625	1.34329	0.996063	0.966594	1.32598	0.646156
2011-07-24	4.94125	5.4375	5.275	4.57875	5.29625	0.512815	0.2775	0.408304	0.642907	1.1011
2011-07-25	6.85875	9.68125	5.83	6.04	6.97875	0.682325	1.59421	0.863727	0.37455	1.29545
2011-07-27	7.56875	10.1463	7.275	5.725	6.17875	0.911951	1.33822	1.21857	1.19124	0.902229
2011-07-29	7.7975	7.515	6.99375	6.13375	6.985	1.99231	0.823961	1.22588	0.842276	1.216
2011-07-30	5.2925	7.69375	4.5425	5.1875	4.75625	0.762566	1.29699	0.887063	0.573994	0.498001
2011-07-31	7.78	8.44875	7.1775	6.6425	6.79	1.03763	1.02378	1.29937	0.861282	0.882206
2011-08-01	6.1225	7.84375	5.47625	4.9275	5.6675	0.807546	0.966058	1.07683	0.577825	1.03628
2011-08-03	4.785	6.8375	3.87375	3.44625	3.57625	1.02529	0.644714	0.828812	0.547636	0.666459
2011-08-04	5.54625	6.47375	5.01375	4.4875	3.9175	1.18133	0.887429	0.93533	1.20065	0.49359
2011-08-05	7.34125	9.1675	5.26625	4.76125	6.9825	1.11148	1.59658	1.16318	0.794468	1.58691
2011-08-06	4.035	5.675	3.04375	2.92625	3.04875	0.409069	0.728603	0.464184	0.345007	0.762851
2011-08-07	4.18625	6.25625	4.6875	3.7325	3.68375	0.38991	1.0966	1.15222	0.749104	0.45938
2011-08-08	5.42875	6.83125	4.61	5.03375	4.91875	0.302001	0.847838	0.56166	1.55542	0.976943
2011-08-09	6.25625	6.29375	4.8975	3.9125	4.69125	0.903413	1.19981	0.989549	0.400664	0.84898
2011-08-10	4.97375	6.88125	4.31375	4.395	4.82125	0.992631	0.884225	0.753727	0.806621	0.49648
2011-08-11	5.25625	8.185	4.7025	4.3375	5.52375	0.361272	0.60733	1.09686	0.604943	0.738109
2011-08-15	5.565	6.70375	5.41875	4.135	4.74125	0.52863	1.12348	1.28164	0.813426	0.160638
2011-08-17	4.0375	5.7	4.37375	3.46125	4.56625	0.149269	0.217802	0.568687	0.269128	0.297686
2011-08-20	2.065	3.17125	2.4475	1.7425	2.47375	0.175891	0.34054	0.17279	0.238812	0.393992
2011-08-21	2.96375	4.03125	3.07625	2.77125	2.87625	0.666759	0.512511	0.380121	0.500704	0.345731
2011-08-22	3.1375	4.35125	3.04125	2.53125	3.11	0.575918	0.359763	0.466829	0.408218	0.331945
2011-08-23	3.2225	4.49	3.2875	2.855	3.09875	0.400086	0.511554	0.148513	0.434756	0.315325
2011-08-24	3.55875	5.09625	3.70875	3.085	3.32625	0.598888	0.635525	0.419842	0.797473	0.601013
2011-08-25	3.6575	4.73875	3.19625	2.975	3.49	0.67144	0.680316	0.301815	0.702585	0.510625
2011-08-26	3.87	4.56375	3.81875	2.76	3.31	0.784124	1.067	0.809123	0.384285	0.771662
2011-08-27	3.62875	4.41125	3.49875	3.01875	3.4975	0.492549	0.722784	0.624303	0.443006	0.503407
2011-08-31	3.37	3.92875	3.76875	3.495	3.78	0.199844	0.210011	0.59641	0.611249	0.702398
2011-09-04	2.2675	2.885	2.84	2.29375	2.96875	0.388981	0.418882	0.265471	0.38204	0.767873
2011-09-08	3.05375	2.66125	2.86	2.34	2.6675	0.724977	0.125069	0.284385	0.430363	0.309041
2011-09-11	1.745	1.98375	2.25	1.23375	1.7175	0.623047	0.293628	0.339743	0.0919494	0.294968
2011-09-13	1.70625	2.15625	2.01375	1.7025	1.75625	0.551321	0.556118	0.431732	0.329213	0.140862
2011-09-14	2.13875	2.04625	1.8725	1.66125	1.5225	0.699601	0.298902	0.411468	0.360128	0.126219
2011-09-15	1.76625	2.92625	2.01625	1.74	1.76625	0.421624	0.320749	0.202681	0.262274	0.20385
2011-09-18	1.08375	1.655	1.5325	0.8525	1.1475	0.308431	0.305716	0.247197	0.0626997	0.128574
2011-09-19	1.51875	1.57625	1.44	1.0175	1.14625	0.516507	0.161724	0.117951	0.094174	0.173975
2011-09-22	1.98625	2.22	2.01	1.60125	1.94875	0.622689	0.302758	0.145	0.164673	0.349757
2011-09-26	1.66375	2.37125	2.02625	1.7925	2.01875	0.353242	0.299924	0.614363	0.188033	0.283822
2011-09-30	1.80625	2.10375	1.75875	1.6775	1.68875	0.422395	0.102797	0.258393	0.141001	0.182838
2011-10-10	3.14625	6.52	9.93625	8.84625	7.5525	0.347246	2.66672	3.2165	1.959	2.51986
2011-10-11	3.59	6.49125	9.2075	9.4275	6.81125	0.388314	1.74667	2.36937	2.22767	1.29447
2011-10-12	3.63	5.92875	8.235	8.55875	6.53375	0.697451	2.70952	2.60721	1.38357	1.82157
2011-10-13	2.77625	5.35875	7.63875	7.57125	5.915	0.549413	1.20771	1.12135	1.151	1.3971
2011-10-14	2.75875	5.87625	7.03875	6.16375	5.585	0.0994595	1.85866	1.46667	1.72754	0.909251
2011-10-15	2.2425	4.65	5.75875	5.9975	4.84	0.244093	1.8984	1.13988	1.51564	1.19543
2011-10-16	2.13625	4.71875	5.825	5.89375	5.3175	0.32978	1.62225	1.09509	0.854103	1.07183
2011-10-17	2.2525	4.92125	6.3825	5.4275	5.16375	0.230231	1.70505	1.63301	1.28383	0.64208
2011-10-18	2.02	4.3825	5.99	5.01375	4.56125	0.284759	1.35927	1.33898	1.16553	0.646823
2011-10-19	1.815	4.03875	5.38125	4.4875	4.3825	0.191279	1.68771	1.25815	0.943415	0.864093
2011-10-23	1.6425	4.705	5.62	4.7025	4.115	0.0975	1.675	0.8	1.0025	0.255
2011-10-27	1.8775	2.685	3.60375	3.39	3.19375	0.571593	0.595378	1.03873	1.15568	0.358388
2011-10-31	1.72125	2.90875	3.49875	3.17375	2.825	0.165732	0.770944	0.658373	0.436468	0.649952
2011-11-06	1.245	2.38125	3.01	3.12625	2.34	0.229429	0.729232	0.579881	1.1564	0.58808
2011-11-20	1.28875	1.74875	2.185	1.8525	1.35875	0.518801	0.574689	0.317864	0.174553	0.292198
2011-11-25	0.38625	0.6375	0.98	0.5475	0.59	0.214662	0.172355	0.0456892	0.242552	0.370726
2011-12-10	0.45625	0.6775	0.78	0.69	0.625	0.0811153	0.221628	0.156724	0.0760756	0.121398
2011-12-19	0.40625	0.54625	0.72375	0.4575	0.415	0.0364649	0.136032	0.142845	0.190181	0.232191
2011-12-26	0.55	0.625	0.93375	0.565	0.54375	0.106419	0.142346	0.129633	0.184966	0.100646
2012-01-09	0.38875	0.5225	0.57875	0.59	0.55625	0.237391	0.0965984	0.294393	0.122831	0.217841
2012-01-21	0.3375	0.4625	0.345	0.3125	0.3075	0.0725	0.0925	0.06	0.0025	0.0175
2012-02-09	0.5325	0.52125	0.6775	0.53875	0.53625	0.0689656	0.0867017	0.133159	0.0494185	0.04891
2012-02-18	0.8525	0.9525	1.09	0.92875	0.80125	0.0867828	0.30159	0.245204	0.141703	0.0791656
2012-02-25	0.29625	0.42375	0.56125	0.35	0.44375	0.0462838	0.155418	0.210754	0.0744144	0.0453287
2012-03-02	0.87125	0.99875	1.0325	0.9875	0.75375	0.085101	0.150057	0.116646	0.0869986	0.244422
2012-03-06	0.55625	0.81875	1.0425	0.81625	0.8325	0.18846	0.177002	0.157222	0.155819	0.0894777
2012-03-10	0.7275	0.95375	1.15875	0.9175	0.83	0.205198	0.193952	0.23941	0.221374	0.200998
2012-03-17	1.55875	1.5175	1.8025	1.4675	1.275	0.474215	0.176547	0.0801951	0.158055	0.224917
2012-03-21	0.89125	1.39125	1.6925	1.31625	0.8925	0.249984	0.189551	0.14109	0.222861	0.374908
2012-03-24	1.825	2.23875	2.80125	2.08625	1.65875	0.180901	0.286997	0.2856	0.41484	0.387853
2012-03-28	2.83	3.13	3.685	3.47375	2.0375	0.478683	0.383813	0.315535	0.318146	0.283207
2012-04-02	1.83875	2.3125	3.14	1.8875	1.70875	0.217295	0.618006	0.511823	0.5301	0.654479
2012-04-06	3.045	3.74375	3.67375	2.76625	2.72375	0.221501	0.544993	0.220209	0.721027	0.741404
2012-04-09	3.59625	3.72375	3.97125	3.4975	3.14875	0.652997	0.30837	0.307355	0.638675	0.558283
2012-04-12	1.8725	2.75625	2.18125	4.16	1.3025	0.269919	1.28376	0.768134	0.583984	0.18417
2012-04-13	4.09	2.81875	2.4025	3.4675	2.8325	1.68911	0.619621	0.737127	1.0378	0.860861
2012-04-14	3.03875	4.70125	6.22125	5.11375	2.2475	0.659464	0.67262	1.40315	1.31896	0.336703
2012-04-15	3.6675	4.61375	5.45625	7.75625	2.1575	0.487603	0.565977	1.22134	2.94185	0.316791
2012-04-16	3.2975	5.86375	6.02375	7.34875	2.66125	0.164184	1.29264	0.979639	1.78793	0.743534
2012-04-17	3.1075	5.54125	4.815	6.3675	2.1775	0.909523	1.5765	0.21222	0.878824	0.45034
2012-04-18	3.1075	5.2175	5.27625	4.85125	2.1775	0.909523	0.729525	0.694104	1.84211	0.45034
2012-04-19	4.415	4.2725	5.0475	5.28	2.9275	0.607587	1.27507	1.16755	0.900271	1.82597
2012-04-20	3.8375	4.89375	4.52625	5.0775	1.41125	0.278669	0.944156	0.338422	0.409642	0.398299
2012-04-21	3.9625	4.585	5.35625	5.07625	1.73875	0.630818	0.525286	0.466682	0.291491	0.320378
2012-04-25	1.58125	2.53375	4.22125	2.3325	1.63125	0.419916	0.979958	2.71715	0.871984	0.423001
2012-04-26	2.29	3.3875	3.975	3.63625	2.7025	0.173241	0.961174	0.334309	0.529355	0.752666
2012-04-27	3.5975	4.82	5.01	5.06	3.4625	0.361602	0.72406	0.84774	1.18101	0.899225
2012-05-01	3.74875	4.61	5.3	5.81125	2.9675	0.259937	0.649086	0.944623	1.31639	0.342372
2012-05-05	3.53625	4.0975	4.18875	3.61875	3.10625	0.832522	0.302438	0.653743	0.204645	0.729575
2012-05-09	3.6175	5.22	4.56625	3.9475	3.19625	0.512854	1.55431	0.523896	0.301113	0.375323
2012-05-14	3.19625	2.09125	2.56625	2.31375	2.915	0.791868	0.260345	0.597091	1.13544	0.354612
2012-05-15	1.48125	2.5025	3.6375	3.5725	2.9525	0.11594	0.55853	0.624164	1.39736	0.526076
2012-05-16	3.57625	3.3725	4.62625	3.775	2.68625	1.61268	1.02448	1.02087	0.783286	0.46854
2012-05-17	3.34875	4.41625	4.09	3.24	2.66125	0.642217	0.772264	0.317628	0.363679	0.370951
2012-05-18	3.785	4.14	4.98	4.21125	2.955	0.514125	1.28786	0.834513	0.203574	0.338434
2012-05-19	3.71625	4.385	4.8325	4.4075	2.8225	0.34459	0.807612	0.605749	0.450368	0.390728
2012-05-20	3.79	4.21	4.81125	3.74	2.4075	0.648893	0.75174	1.34309	0.18725	0.122193
2012-05-21	3.71375	4.3275	3.9025	3.5025	2.8425	0.422409	0.895157	0.368926	0.573917	0.477094
2012-05-22	4.1175	3.96375	4.36625	3.97375	3.28375	0.540931	0.900523	0.431036	0.359798	0.178093
2012-05-23	3.37875	4.38375	3.405	3.19	3.39625	0.469739	0.904851	0.551373	0.328234	0.263495
2012-05-24	2.8075	4.06875	3.63625	3.08375	3.59	0.6094	0.898613	0.521768	0.384031	0.638768
2012-05-27	2.56125	3.67375	3.4725	2.7	2.93875	0.283954	0.491635	0.384992	0.184966	0.53024
2012-05-28	2.6725	3.2275	3.51	2.78125	2.82	0.413378	0.778223	0.507161	0.229303	0.480976
2012-05-29	2.04	2.665	2.41	2.12375	2.28875	0.0680074	0.747655	0.363593	0.522104	0.346543
2012-05-30	2.05125	3.2475	2.67	2.33375	2.67	0.196226	0.893851	0.387992	0.367719	0.613728
2012-05-31	2.425	3.02625	2.76	2.7	3.1275	0.274932	0.641779	0.478761	0.667018	0.997011
2012-06-01	1.4875	2.15875	2.3725	2.01125	2.01125	0.189687	0.213435	0.723865	0.337997	0.861455
2012-06-02	3.0675	3.23875	2.69	2.5	2.8	0.591719	0.943679	0.27962	0.246805	0.473352
2012-06-03	1.93625	2.47375	2.68625	1.90625	2.4425	0.165619	0.527214	0.433768	0.385866	0.571243
2012-06-04	2.09375	2.23125	2.2525	2.63375	2.18	0.813222	0.490553	0.709379	0.768581	0.11451
2012-06-05	1.82375	2.5025	2.5275	2.06875	2.33875	0.230824	0.23855	0.340009	0.267614	0.411664
2012-06-09	1.88	2.72125	2.3425	2.23375	2.46375	0.213688	0.633309	0.651129	0.280989	0.453175
2012-06-12	2.10625	2.875	2.6175	1.3	2.44125	0.451959	0.416428	0.300946	1.36798	0.526941
2012-06-18	1.82875		2.26		2.81	0.430688		0.247715		0.311187
2012-06-19	1.65	7.62125	6.525		3.0825	0.187916	0.983523	1.31763		0.349043
2012-06-20	6.77875	5.6925	7.9025		3.27625	2.35172	1.38904	1.22907		0.336273
2012-06-21	8.405	7.99	10.5512	9.58167	4.0375	0.732317	1.43513	2.188	1.58315	0.575657
2012-06-22	5.30375	7.89	7.11125	6.4375	3.99375	0.946225	3.03548	0.946542	0.22061	0.717002
2012-06-23	5.615	6.2325	7.2875	5.19125	3.38125	1.02953	0.68986	0.721019	1.08466	0.597227
2012-06-24	4.6725	4.94375	5.0525	6.5175	3.2625	1.29088	1.03665	0.508484	2.1964	0.584866
2012-06-25	5.44	6.775	6.615	5.995	2.1325	0.868512	0.460937	0.604804	0.471447	0.331031
2012-06-26	7.3025	5.67125	6.12625	6.485	3.84875	2.80385	0.507782	0.647962	1.45353	0.393119
2012-06-27	4.89375	5.49625	5.6325	5.52125	4.6	0.438497	0.431427	0.615554	0.550311	0.437221
2012-06-28	4.5	5.4225	5.7925	5.6075	4.42875	0.49733	0.730663	0.673577	0.15348	0.64209
2012-06-30	2.87625	2.8075	3.695	3.4725	1.6075	0.543845	0.721669	0.549989	0.564696	0.319853
2012-07-01	4.735	3.80375	5.91375	5.25125	2.39	1.03655	0.898731	1.95165	0.891343	1.06383
2012-07-02	10.3667	10.725	8.2	11.3238	4.3425	2.57254	1.89858	2.79639	2.00971	1.04172
2012-07-03	6.46	6.815	8.62375	9.5225	4.88125	0.645668	1.4987	1.69393	0.833175	1.18991
2012-07-04	6.1525	8.135	7.65	6.64	5.61	0.956625	1.6759	0.66516	0.678168	1.288
2012-07-05	3.13125	2.265	2.89875	3.7	2.64125	1.55487	0.603003	1.28308	1.22859	0.614648
2012-07-06	4.74125	5.06	6.80125	7.335	3.8125	0.834539	0.949704	1.78173	2.26253	0.621877
2012-07-07	12.3625	14.9213	12.125	7.7375	5.585	5.00647	3.9516	0.405	1.82706	0.589417
2012-07-08	1.2875	1.69	1.42875	1.48125	1.42625	0.39624	0.259254	0.398629	0.696405	0.541692
2012-07-09	3.15625	4.605	4.25625	4.1475	3.15	0.273344	1.26007	0.520665	0.924544	0.412583
2012-07-10	1.31875	2.03625	2.255	1.94875	1.38875	1.02827	0.544029	0.454093	1.23995	0.542141
2012-07-11	5.52	6.24875	6.5725	6.40875	4.6675	1.19998	1.99919	1.31032	1.80923	0.83211
2012-07-12	6.9125	8.45625	6.90625	7.59875	4.5525	1.05733	1.49665	0.582638	2.80566	0.346509
2012-07-13	7.0625	10.8138	8.0225	6.915	5.185	0.993255	4.06375	1.20131	0.940332	0.468708
2012-07-14	5.6825	9.8175	8.8525	5.70375	5.79875	0.596139	3.23697	1.15405	1.0045	0.873108
2012-07-15	5.79375	11.095	8.935	6.65	5.07	0.658259	1.219	0.551249	1.25077	0.145731
2012-07-16	6.15125	11.1212	9.03375	6.7775	5.0825	0.616861	2.70011	0.257958	0.713245	0.744853
2012-07-17	7.12125	11.5587	9.89375	7.64875	4.78625	0.994148	3.35532	2.1732	1.35101	0.144455
2012-07-18	7.07625	9.42375	8.88875	7.24875	4.8	0.617165	2.09621	0.912896	0.448572	0.957908
2012-07-19	7.88	10.6288	8.305	6.98125	5.06125	0.561505	1.70634	2.50771	0.923	0.600785
2012-07-20	7.295	10.1512	8.52125	5.70625	4.56375	1.03891	0.987138	0.762048	1.17554	0.467899
2012-07-21	6.12625	8.2125	6.94375	5.7575	6.05	1.80385	1.09042	1.36775	1.03654	1.88384
2012-07-22	5.37167	8.9975	8.3775	5.27333	6.3375	0.596159	0.1175	0.8325	0.548032	1.9825
2012-07-23	5.335	7.10875	6.91	6.705	5.72875	0.899562	1.93199	1.30334	0.607186	1.3399
2012-07-24	5.59375	6.71375	7.88125	5.69125	4.315	1.46677	0.734195	1.52755	0.848781	0.836712
2012-07-25	4.80625	6.505	6.7325	3.59	5.67625	0.604994	0.682798	1.36394	1.21365	0.540745
2012-07-26	7.29625	8.96	7.07125	5.12625	6.3675	2.44881	2.83238	1.24154	0.559312	0.430733
2012-07-27	6.1325	8.87125	6.9475	5.11875	5.7125	0.4725	1.85022	0.850797	0.415036	0.282411
2012-07-28	6.1425	6.96	6.83875	6.09375	5.2775	0.761302	1.23558	1.62387	1.03695	1.02243
2012-07-29	5.33	6.24875	5.55875	5.7	5.09	0.140223	0.97379	1.01993	1.27325	0.671407
2012-07-30	2.25625	2.76	2.72125	1.9275	1.3775	0.294923	1.35405	1.1594	0.848016	0.440433
2012-08-02	3.29625	3.5225	3.24	3.98875	1.89625	0.465301	0.777339	0.35544	0.528576	0.670973
2012-08-03	5.515	5.6525	5.0975	5.56125	3.14375	0.703527	0.747065	0.34078	0.644325	0.539066
2012-08-04	6.255	5.92125	5.49125	5.05375	3.84	0.657162	1.5754	0.866901	0.582048	0.534918
2012-08-06	4.6675	4.39625	4.25625	4.4125	2.35875	0.380304	1.0984	0.49741	0.37619	0.273596
2012-08-07	5.46875	5.72125	5.46	5.255	3.5875	0.0405239	0.757334	0.442267	0.627983	0.190279
2012-08-08	5.75	6.845	6.94375	5.93	3.73625	0.773878	1.03753	1.60865	0.552687	0.459747
2012-08-10	5.43125	6.5925	6.02625	5.57375	3.7525	0.831538	1.54656	0.614251	1.52053	0.219901
2012-08-11	5.64875	8.1275	7.01	6.41125	5.35875	0.571636	1.26472	1.13362	1.23017	0.965028
2012-08-12	5.47625	6.9275	6.42	4.96	3.88	0.277902	1.36556	1.11262	0.552234	0.261414
2012-08-13	5.56375	7.1975	6.695	4.025	4.1225	0.904747	1.91327	1.10438	0.413174	0.594532
2012-08-14	4.03	5.675	5.35	3.9425	3.9925	0.495	1.365	0.33	0.3075	0.0925
2012-08-15	4.03	4.71875	4.415	3.74375	3.35375	0.587069	0.763981	0.514356	0.571581	0.656252
2012-08-17	4.07125	5.33125	4.61125	5.17125	3.3925	0.469672	1.13026	0.832897	0.260081	0.502114
2012-08-19	1.59	2.36375	2.445	2.34625	1.23	0.167407	0.702739	0.18977	0.553109	0.137068
2012-08-20	2.92167	3.83833	3.96667	4.14625	2.03875	0.713002	0.884462	0.303983	0.885045	0.200729
2012-08-21	3.28375	4.26375	3.7225	4.2125	2.44875	0.578267	0.791481	0.730826	0.678311	0.329344
2012-08-22	2.96375	3.8925	3.5525	3.73125	2.83375	0.317458	0.646534	0.65294	0.438796	0.655032
2012-08-26	3.2775	4.785	4.01875	5.27875	3.44375	0.222416	0.67977	0.183793	2.1928	0.506882
2012-08-28	3.01	4.495	3.6625	4.2725	3.11625	0.235345	0.706435	0.742837	0.809023	0.31734
2012-08-29	3.11375	4.5825	3.80375	4.3675	3.36375	0.383998	1.32677	0.137676	0.786364	0.550311
2012-09-03	1.91625	2.6	2.2475	2.68875	1.835	0.161685	0.157282	0.290957	0.725589	0.111074
2012-09-07	2.1	2.66	2.9325	2.215	2.66	0.07	0.39	0.0575	0.1	0.005
2012-09-12	2.355	2.86625	2.11375	2.7475	2.54375	0.176529	0.477184	0.319558	0.512171	0.202928
2012-09-13	2.025	2.49	2.52625	2.46875	2.515	0.185977	0.418046	0.321663	0.477289	0.308747
2012-09-18	1.8175	2.33625	2.34375	2.93125	2.36875	0.27369	0.197559	0.283954	0.852858	0.173363
2012-09-22	2.15	2.39625	2.4275	2.9	2.385	0.486197	0.297056	0.32397	0.39628	0.298936
2012-09-26	1.46	1.79875	1.56625	0.99	1.245	0.167966	0.339639	0.23623	0.324865	0.270162
2012-10-03	1.67	1.875	1.685	2.02375	1.9225	0.215552	0.215552	0.283945	0.217726	0.108426
2012-10-07	1.87375	11.2225	1.7225	2.275	1.9325	0.165921	3.19524	0.256673	0.214767	0.226426
2012-10-08	1.7625	9.18	1.71375	1.93	1.65625	0.202006	2.03709	0.171587	0.0796869	0.271117
2012-10-09	1.5575	8.87125	1.7575	1.895		0.190739	2.25834	0.274693	0.366555
2012-10-10	1.42125	7.78375	1.6975	2.1		0.145188	1.74117	0.352819	0.392381
2012-10-11	1.42375	7.44	1.47375	1.95		0.25948	2.58384	0.159584	0.409924
2012-10-12	1.4425	6.77875	1.28	1.44875		0.223117	1.51747	0.144784	0.240426
2012-10-13	1.42125	7.9225	1.495	1.5975		0.281966	2.15856	0.38976	0.233787
2012-10-14	1.1625	5.44375	1.1725	1.51625		0.207651	1.49562	0.186832	0.390038
2012-10-15	1.225	5.53875	1.47125	1.26875		0.15504	2.31544	0.114312	0.28667
2012-10-16	1.025	5.42	1.33	0.925		0.135	0.49
2012-10-19	2.7225	4.6825	1.11625	1.16		0.360252	1.50317	0.221511	0.232433
2012-10-21	1.955	3.83	1.3075	1.0125		0.06	0.03	0.1375	0.0125
2012-10-22	2.125	3.21	2.4825	1.1425		0.349911	0.469055	2.69101	0.409474
2012-10-23	2.1175	3.2925		2.67625		0.477762	1.51244		0.609132
2012-10-24	2.6025	3.73375		1.6525		0.449521	0.364081		0.340468
2012-10-25	2.57	3.33				0.25419	0.324326
2012-10-26	2.83	3.7				0.17913	0.887778
2012-10-27	2.84125	4.05				0.225371	0.673869
2012-10-28	1.9525	3.275	3.29125	2.54375	3.7225	0.469474	0.609118	0.645682	0.311837	0.384911
2012-10-29	2.075	3.7675	3.79875	2.73625	4.80875	0.150997	1.791	0.633861	0.353966	1.2627
2012-10-30	1.48625	2.76125	3.64125	2.1825	3.76625	0.19379	0.621373	0.935256	0.1306	0.342698
2012-10-31	1.7925	3.04375	3.08625	2.28375	3.64375	0.155342	0.501428	0.430906	0.153353	0.775712
2012-11-01	1.43	2.4925	2.51875	1.94	2.8225	0.0709753	0.380041	0.326848	0.153826	0.621475
2012-11-06	1.42875	2.7175	2.47875	2.06375	3.065	0.287758	0.575179	0.356395	0.21367	0.376015
2012-11-11	0.60625	1.4725	1.67875	1.25375	1.7375	0.22933	0.736482	0.433984	0.338773	0.478611

## Sheet: Soil temperature to 5 cm depth
	Soil temperature to 5 cm depth (℃)
	Con.W/M	Opt.W/M	W/M-M	W/S-M	M
2009-05-18	24.2087	19.555	22.51	24.075	24.955
2009-05-21	21.0837	19.6	22.0625	22.1513	21.5888
2009-05-24	22.7975	21.905	22.6125	22.315	22.0138
2009-05-25	24.2338	23.0012	23.63	23.135	23.395
2009-05-26	23.8525	22.7437	23.915	23.6375	23.7763
2009-05-27	24.3225	23.7037	24.8113	24.4788	25.4563
2009-05-28	21.7563	21.5487	21.5775	21.445	21.725
2009-05-29	23.7688	23.2838	25.6225	24.7312	24.9825
2009-05-30	24.7662	25.5113	28.6475	27.0162	28.3538
2009-05-31	24.4413	24.54	26.855	25.3912	25.675
2009-06-01	26.6537	26.3012	29.4013	27.9213	29.2525
2009-06-02	27.8987	27.455	28.7475	28.085	27.95
2009-06-04	26.0437	25.4683	28.64	27.4937	27.8212
2009-06-06	25.385	25.61	25.23	24.9267	25.2225
2009-06-12	28.575	27.7625	30.255	30.2387	30.3025
2009-06-13	27.9675	23.655	31.8087	30.875	31.1825
2009-06-14	23.9237	23.15	27.7575	27.7763	29.7175
2009-06-15	24.8575	24.34	27.5787	27.545	28.0225
2009-06-16	25.7275	25.7275	29.5825	27.605	29.1812
2009-06-17	25.3125	24.87	26.9187	26.1325	27.135
2009-06-18	28.1025	27.2025	29.62	29.1175	29.5925
2009-06-19	27.655	26.4662	29.1575	28.6625	29.1612
2009-06-20	28.23	27.1663	29.7575	29.275	28.875
2009-06-21	24.7975	24.5775	25.13	24.9962	26.1567
2009-06-24	30.725	29.6775	30.9	31.375	30.3025
2009-06-27	32.38	31.35	31.2867	31.0763	31.3675
2009-06-29	29.3975	27.3725	30.2275	28.925	28.6375
2009-07-01	30.4312	29.4783	28.3083	29.1283	28.95
2009-07-02	32.8612	29.2437	31.3538	30.6638	30.015
2009-07-03	35.0288	32.5	34.2212	32.7612	31.02
2009-07-05	30.9587	30.5875	27.5425	27.4037	28.9617
2009-07-06	31.815	31.095	28.5025	27.4088	27.8912
2009-07-07	31.565	31.49	27.7862	27.6575	27.8212
2009-07-08	28.61	27.5963	26.1775	26.08	26.07
2009-07-09	27.47	26.565	24.6088	24.76	23.7488
2009-07-10	27.9133	28.315	26.685	26.1317	26.3617
2009-07-11	25.25	25.2	24.4	23.9	24.55
2009-07-12	25.9	25.4	24.25	23.55	24.55
2009-07-14	26.65	25.5	23.95	23.7	24.9
2009-07-15	29.2	29.2	27.5	27.5	27.5
2009-07-16	26.5	26.7	25.65	25.5	26.05
2009-07-17	24.15	25.2	24.25	24	24.35
2009-07-18	24.9	24.9	23.2	23.2	23.2
2009-07-19	26.51	26.76	25.2225	25.2037	25.13
2009-07-21	27.4513	27.28	26.5875	26.5075	26.4525
2009-07-23	27.215	27.1825	26.4112	26.41	26.3813
2009-07-25	24.1	24.3775	23.3775	23.4237	23.3825
2009-07-27	24.39	24.6562	24.0775	23.9587	24.0012
2009-07-31	25.4587	25.4725	24.8788	24.7688	24.66
2009-08-01	25.4725	25.8313	25.1112	24.6537	24.7763
2009-08-02	25.695	25.7263	25.01	24.7538	24.9312
2009-08-03	25.1537	25.1588	24.5787	24.335	24.2763
2009-08-04	25.015	25.1067	24.5717	24.5433	24.4567
2009-08-05	23.9575	23.9988	23.4988	23.4325	23.5512
2009-08-06	23.975	24.0075	23.445	23.4413	23.365
2009-08-07	24.6575	24.4975	24.0663	23.9875	23.8588
2009-08-08	25.2717	25.4333	25.06	25.0567	25.0417
2009-08-09	25.4525	25.5775	25.115	25.0675	24.8725
2009-08-12	24.5	24.5938	24.0688	23.7362	23.6075
2009-08-18	23.595	23.7225	23.3	23.225	23.0375
2009-08-19	24.6363	24.695	24.4937	24.4462	24.3875
2009-08-21	23.2037	23.3025	22.9525	22.8762	23.0463
2009-08-23	20.7013	21.0225	20.5525	20.6438	20.4337
2009-08-24	22.4525	22.6238	22.3837	22.3212	22.205
2009-08-25	23.1575	23.1913	23.0362	22.98	22.9062
2009-08-26	23.09	23.125	22.9625	23.045	23.1475
2009-08-27	23.445	23.4175	23.1225	23.5175	23.4925
2009-08-30	18.265	18.6717	18.1062	18.0538	17.9525
2009-09-03	21.9163	21.645	21.6262	21.5025	21.3962
2009-09-07	17.085	17.3725	16.8975	16.8325	17.14
2009-09-11	17.815	18.0837	17.7987	17.6938	17.6638
2009-09-16	19.3017	19.5683	19.2267	19.085	19.19
2009-09-19	21.0837	20.8362	21.1525	21.155	20.9688
2009-09-25	23.3075	22.39	23.255	23.3388	23.2075
2009-09-29	19.4638	19.4975	19.2937	19.25	19.1925
2009-10-02	17.8	18.1	17.7	17.7	17.55
2009-10-08	18.35	17.9	17.45	18.35	17.85
2009-10-10	15.75	15.55	15.3	15.65	15.1
2009-10-11	15.75	15.65	15.55	15.9	15.55
2009-10-12	16.85	16.8	16.15	16.9	16.6
2009-10-13	17.1	17.15	16.45	16.35	16.2
2009-10-14	18.25	18.4	17.75	18.25	17.3
2009-10-15	16.95	16.1	16.6	17.45	16.35
2009-10-17	15.05	14.6	14.7	15.25	13.4
2009-10-21	15.2925	15.215	15.3087	16.5212	15.3625
2009-10-26	17.6275	16.6863	16.6633	16.5417	16.495
2009-10-30	14.905	14.6862	14.8933	14.4967	14.4433
2009-11-03	5.35375	5.9025	5.215	5.00625	4.375
2009-11-07	12.265	11.97	11.85	11.8438	11.7312
2009-11-14	3.245	4.015	3.405	3.65	2.3575
2009-11-19	2.9975	3.75	3.275	3.2	1.405
2009-11-23	2.39625	1.14375	2.055	1.67	1.84125
2009-11-27	3.27	2.5825	2.85	2.5525	2.37125
2009-12-04	1.46625	1.1975	1.36125	1.21875	1.15
2009-12-18	-2.35	-2.4	-2.25	-2.5	-1.65
2009-12-26	-3.4	-3.05	-3.05	-2.5	-2.75
2010-01-06	-2.65	-4.95	-1.95	-5.3	-2.05
2010-01-12	-4.1	-3.85	-3.2	-4.4	-3.6
2010-01-18	-2.55	-2.1	-1.9	-2.15	-1.45
2010-01-25	-2.85	-3.15	-2.6	-3.25	-2.25
2010-01-29	-2.8	-1.25	-2.5	-1.15	-2.8
2010-02-03	-2.5	-1.35	-1.3	-1.1	-1.6
2010-02-08	-1.3	-0.9	-2.6	-0.9	-0.95
2010-02-17	-0.8	0.05	-0.6	0.2	-0.8
2010-02-26	0.13875	0.02125	0.09375	-0.4325	-0.18375
2010-03-02	1.6	0	0	0.2	2.35
2010-03-06	0.75	0.75	0.45	0.55	0.5
2010-03-10	1.25	1.3	0.65	0.9	0.2
2010-03-18	4.58125	4.78875	4.84625	4.6	4.76125
2010-03-22	7.6125	7.47875	7.34125	7.21125	7.39375
2010-03-27	11.4425	11.48	12.1587	10.4925	11.3038
2010-03-30	15.445	14.9588	14.31	14.6813	15.1188
2010-04-03	9.53875	11.0225	9.55	8.19375	9.2025
2010-04-07	10.0175	12.5575	10.9362	10.8975	11.3125
2010-04-10	12.0175	11.8763	12.3025	12.3063	12.8925
2010-04-11	9.23	8.89	8.705	8.73667	9.13333
2010-04-12	9.3075	9.20625	9.72	9.06	9.2625
2010-04-13	8.71333	8.705	8.845	7.29333	8.91667
2010-04-14	8.09375	7.175	7.59	6.625	7.465
2010-04-15	8.23375	8.39875	8.21375	7.925	8.87375
2010-04-16	8.76	8.085	9.13625	8.25625	9.35875
2010-04-18	12.8562	12.9738	12.8187	12.3975	13.6263
2010-04-20	12.845	12.5412	12.55	12.3513	13.1825
2010-04-21	12.9038	12.4625	12.3338	12.3325	12.575
2010-04-24	12.7963	13.17	12.5188	12.5488	13.12
2010-04-27	11.1575	10.795	10.5175	9.88875	11.3575
2010-04-30	12.9738	13.1638	13.25	11.6625	13.4775
2010-05-03	21.875	20.8962	20.29	20.0987	22.0825
2010-05-08	21.6913	21.535	20.9513	20.665	24.2737
2010-05-09	19.1837	18.915	18.4537	18.1638	19.7175
2010-05-11	16.7533	15.1988	16.3667	15.3825	19.1513
2010-05-12	18.4138	16.75	16.5888	16.5833	18.0217
2010-05-13	17.8217	17.605	18.645	17.0817	19.475
2010-05-14	17.4083	17.01	16.9925	17.7233	19.1075
2010-05-15	16.8012	16.445	17.0362	16.9075	19.5738
2010-05-16	18.2567	18.17	17.29	17.7375	19.215
2010-05-17	17.785	17.92	17.365	17.8425	18.6025
2010-05-18	19.2488	19.5012	19.1125	18.48	20.9737
2010-05-22	19.5987	19.5263	19.12	18.6183	20.4737
2010-05-27	20.905	20.62	20.75	20.1262	20.9138
2010-05-28	19.7167	21.0212	20.5162	20.5162	21.2275
2010-05-29	20.6625	20.9262	18.8463	20.3762	21.3025
2010-05-30	24.6683	22.7112	22.5875	22.3238	24.69
2010-05-31	23.73	23.3362	23.2862	22.2675	22.4587
2010-06-01	18.3675	20.1525	19.5775	19.4425	20.6375
2010-06-02	22.675	20.7125	20.4625	21.1	24.7375
2010-06-03	21.8333	22.3	22.95	21.9	22.4
2010-06-05	23.0613	23.1675	22.335	22.2987	24.4537
2010-06-08	22.6975	22.67	22.16	22.3925	23.605
2010-06-12	23.0425	22.4725	21.835	21.84	22.83
2010-06-15	25.9587	26.805	26.52	26.4017	28.155
2010-06-19	28.1388	25.4667	27.04	27.075	28.2267
2010-06-20	29.9913	26.6513	28.465	29.5175	31.2087
2010-06-21	28.72	26.8538	27.645	26.9937	30.7125
2010-06-22	26.9688	26.6137	26.5562	26.4175	30.0587
2010-06-24	25.2237	26.1863	25.4975	25.2263	25.5113
2010-06-26	27.0383	25.9788	26.2025	26.3075	26.6663
2010-06-28	27.8263	26.7812	26.2413	26.6562	26.2413
2010-06-30	28.85	27.05	26.6	27.25	27.9
2010-07-02	26.05	25.7	25.6	25.5	26
2010-07-03	27.55	27	27	26.8	27
2010-07-04	27.65	27.6	28.3	27.1	27.6
2010-07-06	29.565	29.1225	29.1575	28.9812	27.3
2010-07-07	28.7613	28.2125	28.5413	28.4175	26.975
2010-07-08	28.0312	28.1013	28.11	27.3287	26.7688
2010-07-11	26.6325	26.5263	26.4625	26.25	24.5225
2010-07-13	29.055	28.18	27.9037	28.5413	26.7
2010-07-15	27.3238	26.9662	27.135	27.0263	26.0963
2010-07-20	24.6575	24.59	24.8	25.3687	23.2712
2010-07-25	27.4413	27.2375	27.35	28.0688	26.4913
2010-07-29	28.3313	28.1125	28.2475	28.7812	27.5075
2010-07-30	30.0775	29.4337	29.545	30.475	29.03
2010-07-31	30.8362	30.1038	30.07	31.44	29.6887
2010-08-02	24.545	24.595	24.7488	24.8738	24.0025
2010-08-04	28.3337	28.1363	28.1075	28.8888	27.7712
2010-08-06	25.4013	25.3263	25.455	26.0487	24.9062
2010-08-08	26.255	26.1875	26.18	26.5425	25.8687
2010-08-10	25.725	25.6988	25.7138	25.8775	25.455
2010-08-12	24.5888	24.5575	24.6537	24.8725	24.3188
2010-08-14	25.9925	25.9587	25.9725	26.1462	25.8038
2010-08-15	23.1513	23.3287	23.4462	23.36	22.9088
2010-08-16	23.5725	23.655	23.765	23.7037	23.2913
2010-08-18	24.99	24.8687	24.9375	24.9925	24.6412
2010-08-20	23.4288	23.4688	23.4438	23.6187	23.2425
2010-08-21	24.2175	24.2075	24.22	24.3825	24.0938
2010-08-23	22.8438	22.8412	22.9075	23.0075	22.705
2010-08-25	20.1475	20.2175	20.31	20.2263	19.8438
2010-08-27	20.87	20.855	20.9438	21.0587	20.6025
2010-08-29	21.4	21.4075	21.5063	21.3612	21.2188
2010-09-01	21.65	21.8012	21.7812	21.7112	21.5063
2010-09-03	22.4062	22.3575	22.4337	22.6713	22.3788
2010-09-05	22.1638	22.1438	22.2563	22.4062	22.1625
2010-09-08	20.845	20.9363	20.9675	21.21	20.8513
2010-09-10	19.9675	20.0525	20.1363	20.1388	19.995
2010-09-11	20.9838	21.0475	21.14	20.9312	21.1112
2010-09-12	21.0225	21.0787	21.2263	20.8562	21.0813
2010-09-16	22.7375	22.6975	22.765	22.7037	22.925
2010-09-19	18.2675	18.34	18.49	18.5925	18.2462
2010-09-22	16.3188	16.4913	16.6313	16.6013	16.2
2010-09-26	15.9262	16.0587	16.1625	16.0875	15.7988
2010-09-30	14.8325	15.0975	15.2725	15.2175	14.935
2010-10-07	15.5738
2010-10-08	14.36
2010-10-09	14.925
2010-10-10	16.7275	16.6975
2010-10-11	18.3813	18.5	17.8475	18.1725	17.5763
2010-10-13	15.2413	15.43	15.0488	15.4787	14.8975
2010-10-15	13.72	14.14	13.705	14.0538	13.5875
2010-10-17	15.8875	16.0413	15.7475	15.6775	15.6425
2010-10-19	12.3887	12.5363	12.2238	12.425	12.2325
2010-10-21	13.3613	13.4563	13.55	13.22	13.3225
2010-10-25	12.7562	12.4512	12.91	12.42	12.6
2010-10-29	8.16	7.77125	8.3	8.35375	7.9225
2010-11-01	9.6225	8.89375	9.69375	9.4225	9.58125
2010-11-05	9.05625	8.91	9.4575	9.25	9.1625
2010-11-08	8.12	7.1	8.3275	8.2325	7.835
2010-11-13	7.685	6.6275	7.425		7.2375
2010-11-16	2.34	1.29375	1.75375	-0.15375	1.55625
2010-11-17	3.6275	2.8175	3.59125	1.2875	3.32625
2010-11-18	5.84125	5.39625	5.89125	4.66125	5.58375
2010-11-19	5.91375	5.565	6.0425	4.6575	5.83
2010-11-20	5.67125	5.315	5.6325	4.51625	5.4575
2010-11-24	4.52875	3.8475	3.93125	3.29125	3.97625
2010-11-28	1.02125	0.06375	0.5225	-0.19375	0.3025
2010-12-02	3.78625	3.34625	3.6675	2.92875	3.37625
2010-12-10	0.945	1.0325	0.91125	0.29375	0.8325
2010-12-11	0.72875	0.48	-1.35875	-1.41625	-0.90875
2010-12-13	0.6975	0.53875	0.83375	0.53	0.80625
2010-12-14	0.165	-0.1375	-1.93375	-2.25	-1.76375
2010-12-20	-0.5	-0.35	-0.55625	-0.925	-0.5025
2010-12-29	-1.05	-1.3	0.668169	0.642682	0.716826
2011-01-03	-2.5	-2.1	-0.47125	-0.87875	-0.80375
2011-01-11	-4.5	-3.7	-3.2325	-4.4175	-4.085
2011-01-17	-5.8	-4.65	-5.91875	-6.31125	-6.23125
2011-02-01	-4	-3.45	-3.80875	-4.3175
2011-02-11	-0.19625	-0.1375	0.535	0.1875	-4.05875
2011-02-16	-0.7275	-0.6775	0.15125	0.145	0.5575
2011-02-24	0.475	0.435	2.62375	2.1625	-0.0475
2011-03-02	-0.23375	-0.70625	-0.43	-0.53125	2.18
2011-03-06	2.9075	2.53625	5.66	4.94625	-0.62375
2011-03-10	2.28125	2.335	5.13375	4.73125	5.0775
2011-03-14	6.99375	7.09375	8.5175	8.20375	4.43
2011-03-19	7.385	7.5275	8.9275	8.42125	8.29375
2011-03-24	6.11375	6.925	7.6325	7.26125	8.5875
2011-03-29	9.3	8.3	9.65	9.25	7.2675
2011-04-04	10	9.3	10.4	10.8	9.55
2011-04-08	12	11.6	13.85	13.45	11.5
2011-04-13	15.5	15	16.75	15.9	13.95
2011-04-17	17.85	16.7	19	19.55	16.4
2011-04-19	12.95	12.6	17.7	16.2	19.35
2011-04-21	15.9	15.8	17.5	17.6	17.9
2011-04-23	14.4	14.3	15.55	15.8	17.7
2011-04-25	14.6	14.45	17.45	17.25	15.9
2011-04-27	15.6	15.9	22	21.9	17.65
2011-04-28	15.45	15.65	20.55	20.5	22.05
2011-05-02	16.45	16.35	19.75	19.65	20.7
2011-05-06	18.95	18.7	22.25	21.9	19.85
2011-05-08	16.2	15.55	16.25	15.45	22.05
2011-05-11	15.5	16.15	18.25	18.45	16
2011-05-13	17.05	17.55	22.25	22.8	18.25
2011-05-17	20.4	20.45	24.8	24.6	22.2
2011-05-22	17.7	17.8	17.35	17.65	24.65
2011-05-27	21.4	20.85	23	23.7	17.75
2011-05-29	22.6	21.05	25	25.1	24
2011-05-31	23.5	23	28.8	29.4	24.6
2011-06-02	23.8	23.95	27.8	28.55	28.9
2011-06-03	25.85	24.65	29.35	30.1	27.85
2011-06-05	27.45	26.7	31.35	32.5	29.7
2011-06-07	24.65	25.25	26.75	26.85	31.75
2011-06-12	26.35	26.4	30.15	30.8	26.2
2011-06-17	24.35	24.55	25.1	25.2	29.35
2011-06-18	25.2	24.45	25.8	26.5	25.35
2011-06-19	27	25.75	28.65	29.55	26.25
2011-06-21	26.05	24.9	29.2	29.75	28.5
2011-06-22	28.8	27	33.25	32.95	29.35
2011-06-23	26.1	25.65	27.4	27.25	32.45
2011-06-24	24.55	24.35	25.3	24.95	26.95
2011-06-25	21.6	21.7	22.15	22.4	25.35
2011-06-26	25.3	23	26.8	26.45	22.75
2011-06-28	26.9	25.55	28.65	28.85	26.6
2011-06-29	27.85	26.15	29.05	29.2	28.7
2011-06-30	30.2	27.95	31.85	31.85	29.15
2011-07-01	32.35	30.25	33.65	33.5	31.4
2011-07-02			26.9		32.85
2011-07-03	26.3	27.75	26.4	26.4
2011-07-04	26.5	26.05	26.45	26.4	27.05
2011-07-05	24.6	24.65	24.35	24.1	26.4
2011-07-06	25.4	25.4	25.1	24.95	24.5
2011-07-07	27.05	26.3	25.9	26.35	25.1
2011-07-11	26.95	26.25	25.3	25.3	26.05
2011-07-13	28.55	27.1	26.9	26.95	25.4
2011-07-14	27.65	26.55	26.3	26.4	26.65
2011-07-15	28.1	26.45	26.85	26.95	26.25
2011-07-16	27.9	26.65	26.1	26.15	26.6
2011-07-17	28.1	27	26.3	26.55	26.05
2011-07-18	26.6	26.4	25.5	25.8	26.25
2011-07-19	26.8	26.3	25.5	25.75	25.45
2011-07-20	27.3	26.7	25.85	25.95	25.45
2011-07-21	27.1	26.7	25.85	26.05	25.65
2011-07-22	28.55	27.7	27.1	27.5	25.75
2011-07-23	28.6	27.55	27.2	27.55	26.95
2011-07-24	29.55	28.6	28.5	28.4	27.3
2011-07-25	26.75	26.95	25.85	26.05	28.2
2011-07-27	27.15	27.55	26.55	26.7	26.1
2011-07-29	27.8	27.8	27.1	27.25	26.9
2011-07-30	25.3	25.7	24.8	24.8	27.2
2011-07-31	26.4	26.45	25.65	25.75	24.95
2011-08-01	25.15	25.6	24.65	24.45	25.8
2011-08-03	22.9	23.05	22.3	22.15	25.05
2011-08-04	23.5	23.7	22.8	22.8	22.4
2011-08-05	24.45	24.6	23.95	24	22.95
2011-08-06	24.4	24.4	24.15	24	24.1
2011-08-07	24.9	24.8	25.05	24.55	24.25
2011-08-08	25.25	25.15	24.7	24.9	24.5
2011-08-09	26.05	25.95	25.5	26.1	24.95
2011-08-10	25.4	25.55	24.8	25.25	25.8
2011-08-11	26	26.3	25.95	26.4	25.1
2011-08-15	27.9	27.95	27.85	28.05	26.1
2011-08-17	24.7	25.05	24.5	24.6	27.7
2011-08-20	21.7	22.1	21.35	21.35	24.8
2011-08-21	22.55	22.5	21.95	22	21.45
2011-08-22	21.9	22.1	21.55	21.65	22
2011-08-23	22.45	22.65	22.25	22.4	21.9
2011-08-24	22.55	22.6	22.3	22.45	22.45
2011-08-25	23.15	23.2	22.85	22.95	22.65
2011-08-26	22.8	22.9	22.4	22.6	23.3
2011-08-27	22.55	22.75	22.4	22.4	22.8
2011-08-31	23.85	23.9	23.95	24.1	22.6
2011-09-04	20.6	20.7	20.5	20.65	24.35
2011-09-08	18.95	19.15	18.85	19.1	20.9
2011-09-11	16.9	17.2	17	16.8	19.25
2011-09-13	18.7	18.9	18.55	18.65	16.95
2011-09-14	18.9	19.05	18.8	18.8	18.75
2011-09-15	20.45	20.85	20.6	20.6	18.85
2011-09-18	16.1	16.45	15.95	15.65	20.5
2011-09-19	14.65	15	14.6	14.2	16
2011-09-22	15.15	15.1	14.65	15	14.7
2011-09-26	16.4	16.95	16.65	16.75	15
2011-09-30	16.65	16.8	16.7	16.95	16.95
2011-10-10	16.175	16.0375	16.0875	16	17
2011-10-11	16.775	16.525	16.9625	16.65	16.2
2011-10-12	16.5625	16.5	16.525	16.65	16.775
2011-10-13	16.8375	16.725	16.8	16.8875	16.725
2011-10-14	15.5125	15.575	15.4375	14.7375	17.05
2011-10-15	17.05	17.3	17.0625	16.825	15.6125
2011-10-16	17.0875	17.1375	16.625	15.8375	17.275
2011-10-17	15.4375	15.8375	15.45	14.8	17.3625
2011-10-18	14.1	14.2	14.1	13.475	15.6625
2011-10-19	15.4625	15.5625	15.5375	15.2875	14.4125
2011-10-23	15.45	15.3	15.65	15.25	15.575
2011-10-27	9.8125	9.725	9.9125	9.55	15.25
2011-10-31	13.15	13.0125	13.1125	12.95	9.725
2011-11-06	11.65	11.4375	11.7875	11.6625	13.425
2011-11-20	4.65	5.1375	5.4125	4.5125	11.7125
2011-11-25	2.45	2.125	3.05	1.8375	5.0125
2011-12-10	0.95	0.45	-0.3	0.3	2.925
2011-12-19	0.2875	0.025	0.1375	0.125	0.35
2011-12-26	-0.4375	-0.75	-0.6	-0.5375	0.575
2012-01-09	-0.725	-0.8125	-0.7625	-0.775	-1.1375
2012-01-21	-1.4375	-1.2125	-0.69875	-1.45	-0.7375
2012-02-09	-2.75	-2.15	-1.9	-2.5	-0.625
2012-02-18	-1.175	-1.075	-1.175	-1.2375	-1.85
2012-02-25	-0.0625	0.0625	-0.2625	-0.1375	-0.6375
2012-03-02	1.9875	1.95	2.0625	1.9875	0.3
2012-03-06	1.3	2.5375	1.4375	1.0375	2.05
2012-03-10	1.6625	2.3875	2.2875	2.1125	2.7
2012-03-17	7.5625	8.025	7.7625	6.15	2.6
2012-03-21	5.85	6.1125	5.5125	4.7625	8.2625
2012-03-24	6.0625	7.25	6.1125	6.45	6.7
2012-03-27	10.025	10.9125	9.8125	10.2875	5.75
2012-04-02	8.8125	9	8.7	8.9875	11.75
2012-04-06	11.7375	13.425	11.975	12.6125	8.7875
2012-04-09	15.1875	15.4	14.5125	15.05	14.8875
2012-04-12	12.8875	12.75	12.9875	12.7625	17.225
2012-04-13	11.925	11.5	11.6375	11.3625	12.9625
2012-04-14	14.2625	13.7125	13.5625	13.975	16.025
2012-04-15	14.3625	14.1125	14.075	14.1875	16.55
2012-04-16	13.85	13.2125	13.425	13.6375	17.375
2012-04-17	13.65	13.025	13.0375	13.3	15.925
2012-04-18	15.925	13.825	15.5875	15.9375	15.8625
2012-04-19	15.6375	15.075	15.2875	15.4	17.8875
2012-04-20	15.5	15.2875	15.3375	15.3	16.25
2012-04-21	14.6875	14.5	14.25	14.5	16.175
2012-04-25	14.9	14.525	14.525	14.7875	15.6125
2012-04-26	13.9	13.725	13.375	13.65	15.7875
2012-04-27	16.3125	16.6375	16.35	16.575	15.125
2012-05-01	16.875	16.6	16.3	16.95	18.2875
2012-05-05	18.3875	18.7	18.075	18.975	19.225
2012-05-09	20.5	19.4625	19.275	20.675	21.675
2012-05-14	19.675	19.2875	18.9125	18.975	24.2
2012-05-15	18.2	17.925	18.175	17.9	23.625
2012-05-16	18.125	17.9375	17.825	18.1	23.225
2012-05-17	18.075	17.55	17.65	17.9625	24.875
2012-05-18	19.325	19.3375	18.8375	19.5625	25.0625
2012-05-19	21.45	20.7375	21.05	21.1875	24.575
2012-05-20	20.65	20.7625	20.2875	20.7625	26.6625
2012-05-21	20.0625	20.075	19.975	20.3125	23.0125
2012-05-22	20.025	19.925	19.8	20.2625	20.85
2012-05-23	20.1125	19.75	19.5125	19.8875	20.925
2012-05-24	20.3125	20.1625	19.8775	20.425	22.025
2012-05-27	21.4125	21.2625	21.525	22.525	21.325
2012-05-28	23.2125	22.9875	22.6375	23.8625	25.775
2012-05-29	20.7875	20.5625	20.75	21.3875	27.4375
2012-05-30	20.75	20.4375	20.0875	21.275	22.0125
2012-05-31	20.4875	20.1375	19.6625	21.275	23.325
2012-06-01	21.9375	21.6125	21.125	22.6625	26.05
2012-06-02	22.1125	21.625	20.9625	22.8375	23.2875
2012-06-03	22.5375	22.2	21.9125	23.0375	24.35
2012-06-04	22.8	22.4988	22.1	23.0875	24.9375
2012-06-05	24.5125	24.2	23.575	24.975	26.7375
2012-06-09	26.4	25.95	25.4875	26.5375	28.0375
2012-06-12	26.625	26.5875	25.675	28.3875	29.6625
2012-06-18	28.6		27.3125		27.5875
2012-06-19	28.2625	24.7875	24.8625		29.5
2012-06-20	24.7875	24.8	24.95		29.3875
2012-06-21	26.65	26.2	26.05	27.35	30.225
2012-06-22	25.8875	25.45	25.3875	26.1125	31.525
2012-06-23	25.2375	25.0125	25.15	25.6875	30.7875
2012-06-24	25.0625	24.5625	24.5625	24.675	29.9375
2012-06-25	25.325	25.3125	25.0375	25.7	28.6125
2012-06-26	25.975	25.3875	25.5875	25.8625	25.8875
2012-06-27	25.775	25.475	25.225	25.9375	26.3
2012-06-28	25.475	25.6	25	25.1625	26.05
2012-06-30	23.8125	23.2875	23.2375	23.7	25.0875
2012-07-01	25.6375	25.0125	25.4375	25.5625	23.2875
2012-07-02	25.5	25.4	25.8375	25.6625	25.325
2012-07-03	26.7	26.275	26.55	26.8875	25.675
2012-07-04	28.05	27.7	28.3125	28.1125	26.25
2012-07-05	24.9625	24.775	24.825	25.0625	27.1
2012-07-06	25.775	25.5625	25.6	25.65	24.8
2012-07-07	26.0125	25.85	26.5125	26.0125	24.9625
2012-07-08	25.0375	25.225	25.1875	24.875	25.6625
2012-07-09	26.1875	26.2625	26.0875	26.1375	24.6625
2012-07-10	26.2625	26	25.575	25.9875	25.5625
2012-07-11	27.7875	27.3625	27.6125	27.0875	25.2875
2012-07-12	28.8125	28.6375	28.575	27.95	25.475
2012-07-13	28.4625	27.775	28.25	27.3875	26.7625
2012-07-14	25.8125	25.775	25.6	24.875	25.775
2012-07-15	26.3	25.725	25.9125	25.7125	24.4125
2012-07-16	25.975	25.5	25.5375	25.25	23.925
2012-07-17	26.6	26.2125	26.3375	26.2125	23.7375
2012-07-18	26.9	26.6375	26.6625	26.3625	24.675
2012-07-19	26.7875	26.4	26.725	26.6	24.9125
2012-07-20	27.025	26.9125	26.9875	26.9875	24.7625
2012-07-21	27.9125	27.7	27.75	27.9875	25.4625
2012-07-22	27.825	27.5875	27.5625	27.7625	26.225
2012-07-23	26.275	25.85	25.9375	26.5125	26.6
2012-07-24	26.925	26.3625	26.55	27.3	24.775
2012-07-25	26.4	26.1	26.1	26.375	25.2625
2012-07-26	29.0375	28.5125	29.175	29.1875	25.25
2012-07-27	26.975	26.825	26.825	26.925	27.8
2012-07-28	27.7625	27.2375	27.2125	27.95	26.075
2012-07-29	28.7625	28.2125	28.3	28.8	26.575
2012-07-30	27.4375	26.875	27.15	27.2875	27.6875
2012-08-02	24.2125	23.8625	24	24.225	26.725
2012-08-03	24.7375	24.6125	24.6125	24.65	23.5125
2012-08-04	24.9	24.6	24.55	25.05	24.35
2012-08-06	25.1125	25.0125	24.9875	25.2125	24.325
2012-08-07	25.6625	25.3875	25.475	25.775	24.8625
2012-08-08	26.1125	25.8	25.825	26.075	25.275
2012-08-10	24.5625	24.3875	24.375	24.375	25.675
2012-08-11	25.825	25.6125	25.525	25.725	24.1
2012-08-12	25.15	25.325	25.1625	24.7125	25.4125
2012-08-13	23.7875	23.625	23.5875	23.5	24.8375
2012-08-14	22.8	23.3	23.225	23.525	23.35
2012-08-15	20.575	20.6	20.5125	20.725	23.275
2012-08-17	22.8625	22.5875	22.5375	22.3	20.1875
2012-08-19	23.8875	23.6125	23.95	23.5875	11.4
2012-08-20	24.45	24.1625	24.0875	23.9625	23.775
2012-08-21	23.425	23.5	23.275	23.1375	24.2875
2012-08-22	21.1125	21.0875	21.0875	21.25	23.275
2012-08-26	22.9	22.5125	22.575	22.625	20.7875
2012-08-28	23.4625	23.3	23.45	23.275	22.7125
2012-08-29	23.55	23.675	23.375	23.3125	23.4625
2012-09-03	21.4875	21.5125	21.4875	21.2375	23.4125
2012-09-07	20.0875	19.95	20.2	19.775	21.25
2012-09-12	20.7625	20.4875	20.6	20.7625	20.55
2012-09-13	17.5625	17.2625	17.625	17.4	20.6625
2012-09-18	17.4875	17.0375	17.2875	17.0375	17.375
2012-09-22	19.6875	19.7375	19.5375	19.8375	17.25
2012-09-26	18.95	18.6875	18.85	18.875	19.4
2012-10-03	16.3625	15.6375	16.1125	16.2	18.95
2012-10-07	15.775	16.6375	15.8375	16.3625	15.5625
2012-10-08	15.8125	16.2125	15.575	15.65	15.975
2012-10-09	17.4875	18.65	17.375	17.625	15.6
2012-10-10	13.175	15.3875	13.175	13.2375
2012-10-11	12.6125	13.9	12.825	13.0125
2012-10-12	14.4375	16.45	14.0875	15.225
2012-10-13	14.525	15.3125	14.2	14.85
2012-10-14	12.7625	13.7875	12.2375	12.9375
2012-10-15	14.0125	14.975	13.65	14.5
2012-10-16	13.875	14.875	13.85	15
2012-10-19	14.025	14.7875	13.3625	14.2375
2012-10-21	13.15	13.7	12.8125	12.95
2012-10-22	11.1125	11.0875	11.4125	11.3
2012-10-23	10.925	11.075		10.425
2012-10-24	10.2375	10.35		9.625
2012-10-25	9.8875	10.125
2012-10-26	10.9875	11.175
2012-10-27	10.275	10.3875
2012-10-28	11.6125	11.425	11.175	11.75	11.225
2012-10-29	12.3625	12.2125	11.9375	12.075	12.05
2012-10-30	10.125	10.05	9.425	9.9125	10.15
2012-10-31	9.1375	8.7	8.575	9.125	9.1875
2012-11-01	9.375	8.9625	8.7375	9.075	8.9625
2012-11-06	6.1625	5.2375	5	5.375	4.7625
2012-11-11	2.7375	2.0875	2.3125	2.65	2.25

## Sheet: Soil volumetric water content
	Soil volumetric water content to 5 cm depth (%)
	Con.W/M	Opt.W/M	W/M-M	W/S-M	M
2009-05-18	25.3	24.7	22.3	22.6	22.2
2009-05-21	22.9375	25.7625	23.1625	22.625	22.275
2009-05-24	13.4	21	22.8	13	17
2009-05-25	17.7375	21.475	29.25	25.1625	26.725
2009-05-26	16.575	16.3375	20.5875	23.7625	20.4375
2009-05-27	10.9375	15.375	22.4375	19.325	19.6
2009-05-28	12.525	15.2	20.225	18.65	19.0875
2009-05-29	12.1875	14.3	21.25	23.325	20.6875
2009-05-30	11.175	12.0375	21.025	22.9875	18.8125
2009-05-31	11.0875	12.9375	20.8625	22.225	21.2875
2009-06-01	13.3	10.9375	20.575	17.525	18.1
2009-06-02	9.925	9.725	19.3875	16.4375	14.4125
2009-06-04	10.9	8.38333	16.975	16.7625	18.3
2009-06-06	9.1	5.775	16.575	16.7833	16.825
2009-06-12	11.425	7.7375	16.775	16.2125	15.05
2009-06-13	25.6125	36.8167	17.65	16.1875	15.425
2009-06-14	37.3	33.45	14.275	16.3875	13.8125
2009-06-15	34.775	33.6375	15.325	18.1875	13.5875
2009-06-16	32.7875	31.25	14.9625	27.8833	16.075
2009-06-17	37.15	34.1375	35	36.5125	31.3875
2009-06-18	33.95	34.0875	30.5875	34.05	27.9625
2009-06-19	35.3375	34.7875	31.875	33.7	27.775
2009-06-20	33.425	32.55	29.275	31.9333	23.2167
2009-06-21	29.65	31.475	25.5667	26.9125	25.9333
2009-06-24	22.375	23.275	20.45	20.325	20.425
2009-06-27	18	17.5875	16.8	16.1625	18.225
2009-06-29	14.725	18.55	17.05	13.15	13.75
2009-07-01	14.125	11.7333	13.7833	10.7333	10.8375
2009-07-02	13.75	15.0375	8.0375	9.7875	10.1167
2009-07-03	10.2375	12.775	10.8625	9.1625	10.1833
2009-07-05	16.4375	9.4125	31.625	31.0125	32.7
2009-07-06	15.4625	11.4	33.3	29.125	33.5625
2009-07-07	13	9.6	31.8375	27.45	30.6125
2009-07-08	10.6333	8.275	26.075	25.15	29.375
2009-07-09	37.2875	34.1875	35.2625	36.25	35.325
2009-07-10	33.0625	27.55	30.8625	32.9625	33.2
2009-07-11	31.6375	27.825	33.05	32.5	27.95
2009-07-12	29.6	26.775	30.325	29.8375	28.8125
2009-07-14	34.875	34.15	34.5125	35.5625	34.2125
2009-07-15	31.8833	29.95	30.6167	33.5167	32.5333
2009-07-16	30.0875	28.625	32.3	30.65	30.8
2009-07-17	33.875	31.325	33.275	30.775	31.525
2009-07-18	32.0375	31.425	32.6875	33.8375	31.825
2009-07-19	30.1	26.3	29.425	31.4375	30
2009-07-21	29.525	28.4	27.075	29.6625	28.75
2009-07-23	24.8125	23.2125	25.6375	27.225	23.3375
2009-07-25	32.75	28.125	31.3	33.4	31.8625
2009-07-27	24.8375	21.2875	25.7125	27.1875	24.8375
2009-07-31	19.4875	16.375	24.3375	22.6375	21.1625
2009-08-01	19.2	14.925	19.4	23.775	21.1375
2009-08-02	16.1375	16.9875	17.9875	21.5625	20.475
2009-08-03	15.725	16.2875	19.325	19.475	18.15
2009-08-04	14.85	14.4667	20.7667	19.8833	16.0167
2009-08-05	16.2125	15.05	19.175	19.5875	17.675
2009-08-06	32.05	30.025	31.9625	34.45	33.7
2009-08-07	26.2375	24.8375	30.0375	30.7125	28.95
2009-08-08	27.9167	25.7333	28.7	27.9	28.7167
2009-08-09	20.8	20.75	26.025	25.2125	25.975
2009-08-12	19.4375	17.9	21.275	22.5875	21.3125
2009-08-18	33.9	35.075	34.7125	35.175	34.9625
2009-08-19	30.9625	31.55	32.55	34.05	31.625
2009-08-21	27.5625	25.8625	29.15	29.95	28.8125
2009-08-23	34.7375	32.075	34.9625	35.0875	33.825
2009-08-24	30.05	28.4375	34.3125	34.425	33.2875
2009-08-25	31.7625	29.6875	31.3125	32.05	34.075
2009-08-26	25.95	29.675	30.85	31.25	28.85
2009-08-27	29.875	26.925	31.9	31.875	32.7
2009-08-30	27.3375	27.7667	28.7125	29.25	31.6375
2009-09-03	22	20.1375	25.475	25.925	24.425
2009-09-07	36.725	38.45	36.375	38.025	38.5
2009-09-11	35.075	34.45	34.3375	37.175	35.0125
2009-09-16	28.8833	27.1	32.65	32.9	30.25
2009-09-19	30.4	30.5375	32.025	34.275	32.2875
2009-09-25	27.525	23.9625	28.625	30.1	26.5
2009-09-29	27	26.2375	30.375	31.075	28.825
2009-10-02	25.375	23.8	28.1125	30.6	23.9833
2009-10-08	11.6667	15.2333	18.575	15.6333	16.0167
2009-10-10	10.875	14.4125	16.45	15.425	15.5
2009-10-11	10.475	12.9	15	15.15	13.4375
2009-10-12	10.875	14	14.25	14.0875	12.8375
2009-10-13	10.1667	11.8667	14.4	15.3333	10.75
2009-10-14	13.125	13.375	14.425	11.2	12.0375
2009-10-15	11.4333	13.3667	13.3333	11.7333	12.4167
2009-10-17	9.83333	11.2833	12.0833	11.9333	12.3333
2009-10-21	7.5875	8.0375	7.0125	7.475	7.1
2009-10-26	8.6625	9.85	11.2667	12	8.1
2009-10-30	8.5	8.675	9.38333	12.7667	7.38333
2009-11-03	15.75	15.8875	18.2625	17.5625	13.4375
2009-11-07	12.4125	13.3625	16.3375	16.275	11.9625
2009-11-14	20.3	14.35	14.95	15.625	12.225
2009-11-19	16.65	17.375	17.7	21.225	12.5667
2009-11-23	25.275	21.625	23.4	23.3125	12.9
2009-11-27	27	25.6125	26.6375	28.825	25.075
2009-12-04	18.65	19.3375	20.6	20.5125	15.575
2009-12-18	19.3	18.9	19.6	18.9	17.7
2010-01-18	21.2	20.3	21.9	20.9	21.7
2010-01-29	19.5	19.3	21.3	20.7	20.9
2010-02-17	18.1	17.4	17.1	18.3	18.9
2010-03-02	21	20.6	21.6	20.4	19.9
2010-03-18	17.725	16.8	16.8875	19.2375	15.0625
2010-03-22	14.775	11.75	11.65	13.825	11.6125
2010-03-27	12.25	13.875	11.1125	13.3125	12.9875
2010-03-30	9.8875	12.3125	11.5875	12.7	11.075
2010-04-03	8.0125	8.2	7.8375	10.3	9.1625
2010-04-07	5.6625	15.125	6.225	7.35	8.2
2010-04-10	11.9625	34.4875	28.2125	15.6875	8.35
2010-04-11	23.3333	32.2	25.4667	33.7833	9.55
2010-04-12	33.0625	31.075	35.7375	30.8375	15.9375
2010-04-13	36.3125	32.7375	23.725	31.3125	12.8
2010-04-14	33.5375	32.375	29.5125	31.55	11.9875
2010-04-15	31.125	30.0875	28.5875	29.5625	13
2010-04-16	30.2375	27.9125	25.625	27.3	13.2875
2010-04-18	28.475	26.45	23.7375	26.2875	13.325
2010-04-20	28.1625	23.975	20.6875	24.325	12.575
2010-04-21	27.575	27.9625	22.4875	23.55	13.875
2010-04-24	22.55	21.975	17.8875	18.5625	14.6875
2010-04-27	16.875	18.5625	13.9125	15.2125	13.6625
2010-04-30	11.65	13.55	10.4375	11.025	12.1
2010-05-03	10.3875	10.975	8.5875	9.25	10.2375
2010-05-08	16.2625	30.9	27.625	31.05	18.7
2010-05-09	12.3625	26.5875	21.5375	27.2375	14.7625
2010-05-11	10.1375	19.9	18.7625	20.7	11.6125
2010-05-12	9.5875	19.275	17.95	18.275	13.2375
2010-05-13	8.6625	16.7875	16.15	18.7875	14.125
2010-05-14	29.675	15.625	15.125	14.6375	13.2875
2010-05-15	31.5625	15.325	14.325	16.55	12.6125
2010-05-16	33.9375	22.525	15.925	17.3375	11.75
2010-05-17	35.35	33.45	20.975	24.9	28.75
2010-05-18	33.3125	25.7875	23.4	22.5125	19.8125
2010-05-22	24.75	16.6	13.8875	11.9375	16.1
2010-05-27	13.15	13.5	10.5125	13.4125	20.325
2010-05-28	16.25	16.0875	11.725	14.2375	22
2010-05-29	14.2125	12.8	8.6375	11.725	20.7125
2010-05-30	14.35	34.3625	14.5125	15.75	21.05
2010-05-31	13.85	28.25	29.225	31.0375	21.125
2010-06-01	10.3	27.9	28.475	29.575	20.8
2010-06-02	11.1125	24.125	24.75	26.2875	19.8125
2010-06-03	26.5	31.65	31.3375	29.525	31.1125
2010-06-05	19.9	26.6625	25.425	28.15	23.3125
2010-06-08	14.1125	18.2875	17.5625	18.5875	18.5625
2010-06-12	11.175	12.6875	13.6375	15.1375	17.7625
2010-06-15	8.4875	9.6625	10.3625	10.3625	16.7
2010-06-19	8.95	13.2375	10.5625	7.225	13.75
2010-06-20	8.3	38.3	37.4875	8.4125	15.4875
2010-06-21	18.3375	34.9875	35.65	33.7875	16.025
2010-06-22	34.9375	33.1125	35.7875	33.9625	16.725
2010-06-24	28.375	29.475	32.6	33.15	32.875
2010-06-26	26.175	30.5625	31.075	29.3125	31.2
2010-06-28	19.2375	24.45	27.925	24.6875	21.8875
2010-06-30	18.65	24.9375	21.975	22.05	22.55
2010-07-02	30.3625	36.575	36.3125	35.9875	34
2010-07-03	35.3125	38.0125	36.7	33.65	30.75
2010-07-04	28.9125	31.9375	33.75	33.575	29.625
2010-07-06	21.025	26.9625	27.8625	23.875	20.925
2010-07-07	21.725	24.25	23.9	21.4125	18.65
2010-07-08	27.2125	30.05	29.675	26.9	21.7125
2010-07-11	23.2625	28	26.4125	21.8375	18.9875
2010-07-13	19.175	24.625	19.4125	19.1625	15.15
2010-07-15	15.5125	18.7875	17.15	17.2875	14.3875
2010-07-20	31.5625	31.7375	31.675	32.325	30.8875
2010-07-25	24.8125	24.25	25.1	27.5375	26.4
2010-07-29	19.3125	21.175	17.6875	14.4375	18.3375
2010-07-30	16.2625	17.5625	23.8875	16.1	16.0125
2010-07-31	18.875	19.4375	18.1375	16.2125	17.525
2010-08-02	27.125	19	24.6125	26.2625	24.8375
2010-08-04	22.4125	19.5625	20.2625	23.625	23.8875
2010-08-06	28.05	32.7875	29.725	33.175	32.2375
2010-08-08	24.8625	26.4375	27.45	30.3	30.05
2010-08-10	33.95	31.725	33.4	37.325	33.9625
2010-08-12	27.6125	21.6833	29.3125	28.1333	31.1625
2010-08-14	26.825	24.525	26.525	24.95	23.575
2010-08-15	16.6625	21.675	18.6625	18.65	25.3
2010-08-16	18.825	15.7125	15.0875	19.6667	23.2375
2010-08-18	14.05	19.625	20.0125	15.9375	15.875
2010-08-20	29.95	30.275	28.4	31	32.0375
2010-08-21	27.6125	30.5833	25.2	29.2125	29.95
2010-08-23	29.725	32	29.5	30.5	29.6625
2010-08-25	31.5667	30	29.4875	31.5625	26.4333
2010-08-27	27.5833	31.2875	32.5667	29.6167	33.425
2010-08-29	24.0167	27.55	24.25	25.2	29.775
2010-09-01	21.775	23.3	23.5	25.4625	19.6
2010-09-03	33.05	28.15	31.75	25.3	24.1
2010-09-05	35.1	25.25	21.45	31.1	26.55
2010-09-08	41	37.1	25.4	42.5	40.4
2010-09-10	31.4	38.5	27.4667	38.4	36.2667
2010-09-11	33.75	34.8	29.25	37.5	33.5
2010-09-12	38.5	30.5	34.7	28.5833	42.9333
2010-09-16	29.9833	27.8	26.475	22.3333	24.35
2010-09-19	29.7125	29.8	25.5	26.7875	28.725
2010-09-22	26.5125	26.975	25.85	28.6625	28.3125
2010-09-26	25.0375	19.8625	24.7125	18.9375	28.3
2010-09-30	28.025	23.0167	20.0625	18.9625	24.4375
2010-10-07	22.3
2010-10-08	16.95
2010-10-09	16.275
2010-10-10	22.3625	20.275
2010-10-11	20.75	20.55	17.825	21.15	21.1667
2010-10-13	23.625	24.9333	17.0875	20.675	24.0625
2010-10-15	22.2375	24.6	30.9833	30.2375	27.4167
2010-10-17	23.3625	19.7	20.7667	21.8875	24
2010-10-19	22.4667	20.8375	17.375	15.575	15.1
2010-10-21	23.75	26.75	17.3667	14.6833	23.575
2010-10-25	19	28.7	20.3	37.2	18.75
2010-10-29	10.8625	26.35	9.9875	14.3375	10.0875
2010-11-01	9	23.8875	9.775	12.9625	10
2010-11-05	7.05	18.4625	9.075	9.625	9.125
2010-11-08	6.325	16.8	8.4125	7.9375	8.225
2010-11-13	8.525	14.1875	8.7125	0	8.6
2010-11-16	6.675	13.3	7.55	9.325	8.3125
2010-11-17	7.4	14.8	8.1375	10.9875	8.425
2010-11-18	7.575	12.875	8.2875	12.05	8.3875
2010-11-19	8.1875	15.2125	8.6	12.2875	8.475
2010-11-20	6.775	11.475	6.95	10.4	7.8
2010-11-24	7.8875	12.7125	7.45	8.575	8.6375
2010-11-28	8.1125	11.975	7.2375	8.2625	6.675
2010-12-02	7.8375	11.5125	7.975	8.3875	8.85
2010-12-10	33.8613	34.4938	8.725	6.9375	8.8875
2010-12-13	33.2924	36.2988	6.6375	6.3375	5.825
2010-12-14	31.574	31.775	2.8125	3.275	3.7125
2011-01-03	28.7822	31.5414	3.075	3.55	3.5125
2011-01-17	27.4711	29.5528	2.15	2.075	2.425
2011-02-16	25.2463	30.5586	4.425	4.7	4.875
2011-03-02	20.1125	21.225	3.65	3.5625	3.3
2011-03-06	24.7547	27.9603	14.9667	14.675	17.425
2011-03-10	24.6875	21.0625	12.5	12.125	13.7625
2011-03-14	20.8914	22.9411	6.85	7.1875	8.8125
2011-03-19	11.9625	13.825	5.725	9.975	8.9
2011-03-24	16.7052	18.5878	6.7875	7.7	7.8625
2011-03-29	10.6625	9.975	9.6125	10.1875	10.0625
2011-04-04	14.5144	15.4797	7.4125	10.8875	10.925
2011-04-08	8.4	7.725	6.825	7.6125	7.775
2011-04-13	11.2689	12.7613	5.9875	6.3875	6.2875
2011-04-17	7.4375	7.675	5.6375	8.1875	7.5875
2011-04-19	36.2102	21.8124	14.3517	14.0662	16.0957
2011-04-21	33.5875	34.9625	26.5	22.8375	18.95
2011-04-23	31.175	36.05	17.2125	16.75	15.7
2011-04-25	28.35	30.0125	11.4875	11.875	12.0375
2011-04-27	22.2	24.5875	14.175	10.0375	13.95
2011-04-28	20.975	24.6375	8.8	10.25	10.1375
2011-05-02	9.875	12.875	5.35	6.7375	5.5625
2011-05-06	7.2875	6.9	4.575	7.425	6.9
2011-05-08	37.975	35.575	8.525	7.7	6.775
2011-05-11	36.4	34	21.2625	22.9375	21.25
2011-05-13	29.6667	24.35	15.3625	16.4625	14.7
2011-05-17	17.85	19.7	8.225	11.6	9.5
2011-05-22	24.2625	26.3625	30.7375	29.7375	31.325
2011-05-27	11.775	14.3875	19.775	15.1	16.175
2011-05-29	9.4875	13.1	14.25	16.4625	13.9875
2011-05-31	9.2625	10.0875	16.6375	13.9125	13.9
2011-06-02	7.5	8.275	15.575	16.175	11.8625
2011-06-03	7.05	10.1375	14.1875	14.75	12.4375
2011-06-05	6.9875	11	12.8125	14.9	11.625
2011-06-07	12.425	11.0125	22.125	20.1875	17.425
2011-06-12	12.2	12.275	17.9875	15.525	13.8625
2011-06-17	22.6625	31.3875	30.2875	28.35	26.25
2011-06-18	37.2125	35.5125	22.175	22.525	22.5125
2011-06-19	33.0875	33.65	20.4625	17.9375	17.0125
2011-06-21	25.375	19.8875	23.8	19.4875	12.8125
2011-06-22	24.6875	22.8625	10.9125	14.1375	12.975
2011-06-23	23.3	24.8	17.1	16.3	12.4625
2011-06-24	21.9375	22.6375	15.475	16.6375	11.5875
2011-06-25	21.675	22.175	17.1125	16.15	13.9125
2011-06-26	22.8375	23.1125	18.35	14.9125	13.475
2011-06-28	16.7375	18.75	15.3	12.6875	11.4125
2011-06-29	18.4125	17.775	11.4125	10.9625	10.9625
2011-06-30	16.75	16.0875	10.4875	9.6375	9.875
2011-07-01	13.2125	12.0875	10.2125	8.45	7.5625
2011-07-02	28.025	26.8	25.45	24.4625	14.875
2011-07-03	38.225	38.375	37.7125	37.3375	39.7875
2011-07-04	31.475	34.7375	33.3125	33.6625	34.925
2011-07-05	30.2625	31.5125	26.7875	32.325	32.05
2011-07-06	29.5875	31.5875	27.9875	28.575	28.9
2011-07-07	29.4625	30.6625	26.1	28.5875	28.325
2011-07-11	19.5375	21.875	15.7	14.6625	16.1625
2011-07-13	17.175	18.075	17.3625	14.4125	14.8875
2011-07-14	15.8375	16.3625	11.85	11.625	13.375
2011-07-15	13.175	15.4875	13.3375	10.625	13.575
2011-07-16	11.825	14.575	11.425	12.325	11.5375
2011-07-17	11.6	13.75	10.775	10.4375	7.1125
2011-07-18	11.1	12.875	12.1	9.775	8.525
2011-07-19	10.25	11.0375	11.2625	10.1125	10.8125
2011-07-20	10.375	9.9125	9.7375	9.1875	9.4625
2011-07-21	9.275	9.3375	10.3625	9.1125	10.925
2011-07-22	10.1875	8.925	9.2	9.7125	9.1375
2011-07-23	10.375	9.5625	9.475	10.025	9.825
2011-07-24	10.4	10.0625	10.45	10.0625	10.925
2011-07-25	24.15	28.7125	27.9	21.15	25.3
2011-07-27	17.25	18.5875	17.95	15.7375	20.6875
2011-07-29	12.2625	16.5625	12.5375	12.5625	16.6875
2011-07-30	32.6625	28.9875	33.35	34.15	34.6625
2011-07-31	29.9125	30	31.4875	30.2625	32.2375
2011-08-01	23.7	26.825	26.3	26.475	28.8375
2011-08-03	33.0625	34.3375	33.9125	33.85	33.4625
2011-08-04	32.8125	32.5875	32.575	31.8875	31.175
2011-08-05	30.6375	29.975	29.3625	28.6125	28.2625
2011-08-06	31.95	36.2875	37.2125	35.575	36.4375
2011-08-07	34.3	34.6375	34.0625	33.2375	34.25
2011-08-08	32.9875	33.375	33.3125	33.175	33.825
2011-08-09	30.65	31.55	29.775	29.025	29.225
2011-08-10	32.825	32.9125	33.4625	32.6875	34.3
2011-08-11	29.7875	29.3	27.8875	28.8125	30.325
2011-08-15	23.525	18.9375	18.9875	17.5375	22.1375
2011-08-17	22.1375	19.4125	19.75	18.5625	22.375
2011-08-20	37.1625	36.6125	36.1	35.9125	36.5125
2011-08-21	34.7375	34.05	33.45	32.6125	33.025
2011-08-22	32.7375	31.425	30	31.0625	31.3875
2011-08-23	30.3625	31.0625	28.3625	28.625	29.675
2011-08-24	29.2	27.2625	26.5625	27.35	27.475
2011-08-25	29.1875	27.275	26.8625	24.3625	25.275
2011-08-26	25.1375	23.5125	23.725	21.8375	22.7125
2011-08-27	22.9625	21.7	19.75	19.7875	21.6375
2011-08-31	19.475	16.1	19.25	18.475	19.625
2011-09-04	20.525	18.275	20.05	17.2625	17.6375
2011-09-08	16.95	14.4375	16.225	15.525	16.6625
2011-09-11	31.4125	32.025	29.5	32.8625	34.3
2011-09-13	32.1625	34.975	29.425	35.7375	34.925
2011-09-14	33.5	36.125	35.9	35.75	36
2011-09-15	34.15	34.6	32.7875	32.8375	32.6375
2011-09-18	34.15	35.8625	34.35	34.6125	35.2125
2011-09-19	34.425	35.6375	32.3	35.9125	36.6375
2011-09-22	28.0125	31.1125	29.85	29.55	30.8375
2011-09-26	24.65	24.9125	21.8375	23.025	25.0125
2011-09-30	26.0125	23.5375	22.5625	24.0625	23.2125
2011-10-10	22.225	27.0875	27.5	25.4625	25.8875
2011-10-11	21.3125	27.7625	26.7375	25.8625	26.925
2011-10-12	18.2875	20.1	22.3125	20.45	21.3
2011-10-13	16.175	19.8	20.8125	18.9125	20.5
2011-10-14	15.0125	17.9875	17.5	17.675	16.2125
2011-10-15	13.6	15.4625	15.15	16.8625	15.1875
2011-10-16	12.975	14.9625	14.6375	14.9375	12.2
2011-10-17	12.2875	13.3875	11.5875	15.6125	11.9125
2011-10-18	10.5125	11.7875	12.675	10.525	10.1125
2011-10-19	10.1875	10.025	9.625	12.05	10.1375
2011-10-23	8.975	8.45	11	10.125	10.675
2011-10-27	14.65	15.95	16.25	15.675	14.475
2011-10-31	12.1125	12.15	10.45	10.6	11.95
2011-11-06	17.0375	18.55	17.775	19.075	17.2375
2011-11-20	27.55	29.2125	28.9625	27.5875	25.4375
2011-11-25	15.675	19.35	19.4625	18.3125	16.6125
2011-12-10	22.0875	21.5875	20.8875	21.825	21.175
2011-12-19	24.8625	24.625	24.5375	24.7625	24.5375
2011-12-26	24.3875	24.1125	23.7	24.4	23.8875
2012-01-09	26.225	27.1	25	25.9875	25.675
2012-01-21	30.75	30.475	29.275	30.925	27.5
2012-02-09	22.5875	22.2625	21.6375	22.325	22.0875
2012-02-18	19.275	18.9625	18.2	17.85	18.55
2012-02-25	18.9125	18.575	18.1625	18.5	18.6875
2012-03-02	15.725	16.8875	15.25	17.875	12.3625
2012-03-06	10.0375	10.5375	10.9125	13.65	7.3625
2012-03-10	11.2875	12.225	11.475	12.3	10.85
2012-03-17	8.725	10	9.9625	9.5	9.375
2012-03-21	7.8375	9.4	7.7	8.875	9.3875
2012-03-24	22	22.525	21.5	20.5	20.15
2012-03-28	12.3375	15.35	15.3875	14.6	15.2875
2012-04-02	7.2125	8.525	8.75	8.95	14.6125
2012-04-06	3.825	8.3875	5.075	5.9625	12.1625
2012-04-09	3.8125	5.45	4.1625	6.35	9.275
2012-04-12	28.575	38.2625	42.6375	40.425	30.7125
2012-04-13	33.9	38.375	38.225	37.5125	28.8375
2012-04-14	36.575	34.275	34.025	33.7875	22.675
2012-04-15	32.3875	31.775	29.1125	26.4625	16.9375
2012-04-16	28.325	24.625	21.3125	23.025	14.925
2012-04-17	28.325	24.625	21.3125	23.025	14.925
2012-04-18	25.35	21.9375	20.7125	18.4	14.45
2012-04-19	24.575	19.9875	20.1625	21.1375	17.8625
2012-04-20	22.0125	18.275	14.6	15.0125	14.6375
2012-04-21	23.5	21.0375	20.525	16.6	15.9
2012-04-25	36.2125	36.2625	37.3125	36.025	36.3375
2012-04-26	31.725	31.0375	32.25	30.8875	27.65
2012-04-27	27.625	29.6625	28.45	26.225	25.3
2012-05-01	19.0625	20.675	17.9875	16.4875	19.425
2012-05-05	12.175	14.6	11.1875	9.5125	16.9625
2012-05-09	8.1375	8.25	7.275	8.5	13.9875
2012-05-14	17.25	32.1125	31.0125	29.6375	24.1
2012-05-15	37.825	32.65	31.175	28.85	17.6
2012-05-16	32.3125	30.7	29.6375	26.475	19.725
2012-05-17	26.0625	27.5	22.3375	24.4375	17.7625
2012-05-18	24.9875	23.075	18.6875	17.675	14.9125
2012-05-19	20.7625	21.15	13.875	14.8	10.925
2012-05-20	18.925	20.3375	17.525	19.9875	34.8375
2012-05-21	18.2625	17.5375	14.375	15.85	31.3875
2012-05-22	18.5875	16.125	14.4125	13.5	29.15
2012-05-23	18.2125	16.9875	12.825	12.1375	28.2375
2012-05-24	15.3625	15.725	17.0625	12.1625	23.975
2012-05-27	11.0625	10.7333	9.4875	8.6625	17.425
2012-05-28	10.7625	7.7625	7.775	8.525	15.4375
2012-05-29	12.425	11.075	7.3	9.3	15.4625
2012-05-30	10.1125	11.3875	11.125	8.85	12.3125
2012-05-31	8.725	8.83333	8.475	10.7833	15.625
2012-06-01	7.875	9.175	6.2125	7.525	11.65
2012-06-02	10.475	6.075	8.525	6.2375	11.3125
2012-06-03	10.2	12.1	6.11667	5.81667	10.6
2012-06-04	10.6923	5.06667	5.86667	6.95	1.85
2012-06-05	6.5	4.85	4.4	7.21667	10.3
2012-06-09	15.7	8.75	0.9	12.2	17.6
2012-06-12	7.5	5.9	6.2	8.38333	6.3
2012-06-19	10.0797	41.4531	33.9237		15.1699
2012-06-21	35.9468	33.8549	30.7773	34.9773	15.9154
2012-06-23	32.131	30.4118	28.0446	31.2375	15.3362
2012-06-25	29.1028	27.3081	30.8707	29.6582	40.2309
2012-06-27	26.3964	25.8827	25.2919	26.2274	32.1724
2012-06-28	24.3833	24.1149	21.5209	24.8898	29.3703
2012-06-30	35.8254	34.7907	35.0641	34.3719	34.433
2012-07-02	29.8903	30.5687	30.8373	29.4635	29.8061
2012-07-04	26.5155	28.2462	28.3207	25.4064	25.6121
2012-07-05	34.1968	30.3983	35.6109	34.4931	33.0637
2012-07-07	30.7137	30.4857	31.5149	29.4106	31.371
2012-07-08	38.5727	39.3966	38.3603	34.8223	36.0445
2012-07-10	39.2642	39.1185	40.0415	37.1406	37.8568
2012-07-12	33.8419	34.414	33.659	32.1447	31.9065
2012-07-14	30.3882	31.6523	30.5441	30.2194	28.6918
2012-07-16	26.8627	28.8723	28.4283	26.0397	25.6414
2012-07-18	23.9104	24.9366	25.1815	23.8155	22.7085
2012-07-20	21.4878	22.4042	22.8538	19.8005	20.4809
2012-07-22	19.0452	21.1971	22.0929	19.0976	20.9701
2012-07-23	19.194	22.2631	21.5018	19.2019	20.4632
2012-07-25	23.9756	24.5762	25.9513	23.1418	22.2457
2012-07-27	19.4212	22.2458	23.6334	21.8782	22.2062
2012-07-29	17.35	18.8945	19.7902	17.4932	20.9913
2012-07-30	35.651	34.5873	34.8021	34.2464	36.1382
2012-08-02	34.8252	34.8958	34.8982	33.8934	32.5171
2012-08-03	32.9283	33.9676	33.6026	32.3537	31.8002
2012-08-06	35.7522	35.9969	35.3195	34.3347	33.1848
2012-08-08	33.4353	33.517	32.4886	31.8477	30.6798
2012-08-10	30.4226	31.0985	31.2058	29.3944	28.8525
2012-08-13	28.9531	29.9678	28.6826	27.8482	26.9761
2012-08-15	28.3783	28.8764	27.3113	26.151	26.1628
2012-08-17	26.0307	27.7522	26.6878	24.7088	26.0884
2012-08-19	33.9685	34.7984	33.7277	33.0023	31.8457
2012-08-21	31.9141	32.3754	31.8704	31.5698	31.1587
2012-08-26	26.6445	28.498	26.6007	24.5259	25.3331
2012-08-28	27.0359	28.2942	29.0619	26.3051	28.2001
2012-09-03	31.8307	31.2158	31.9267	30.2024	31.5429
2012-09-12	29.2891	29.9267	29.2276	26.4106	28.62
2012-09-22	22.7446	22.9852	23.0998	18.6121	23.5255
2012-09-26	30.0782	30.6797	31.5324	28.1149	29.9105
2012-10-08	10.475	10.375	9.8375	9.1875	10.0625
2012-10-09	10.05	9.425	8.7125	9.375
2012-10-10	10.2125	10.1375	9.85	10.175
2012-10-11	10.9125	10.3375	10.0625	10.55
2012-10-12	10.175	9.825	9.6125	10
2012-10-13	10.575	10.375	9.9625	10.5125
2012-10-14	10.8875	10.35	10.0375	10.375
2012-10-15	10.875	10.7125	10.3375	10.6625
2012-10-16	12.3	12	12	12.45
2012-10-19	10.575	10.25	10.125	10.6
2012-10-21	12.025	11.625	11.375	11.875
2012-10-22	11.3625	11.05	10.1625	10.65
2012-10-23	11.1125	11.3125		10.475
2012-10-24	9.9625	9.575		9.6625
2012-10-26	11.975	11.7625
2012-10-27	10.1375	10.1375
2012-10-28	10.9125	10.2375	10	10.3	10.375
2012-10-29	11.675	10.85	11.175	11.2	10.625
2012-10-30	13.0875	12.0625	12.025	12.6875	12.575
2012-10-31	11.275	10.6625	10.1375	11.0125	11.2
2012-11-01	12.4875	11.6	11.025	11.95	11.9
2012-11-06	15.275	14.475	13.4875	14.55	14.525
2012-11-11	17.075	16.55	15.925	16.7375	16.65

## Sheet: Daily mean air temperature
	Daily mean air temperature (℃)
18/5/2009	22.9363
19/5/2009	24.3058
20/5/2009	23.2079
21/5/2009	20.3212
22/5/2009	20.435
23/5/2009	22.8975
24/5/2009	23.6621
25/5/2009	23.305
26/5/2009	22.485
27/5/2009	22.245
28/5/2009	21.1088
29/5/2009	24.4846
30/5/2009	24.2683
31/5/2009	24.6046
1/6/2009	28.4242
2/6/2009	26.4004
3/6/2009	24.3096
4/6/2009	26.1462
5/6/2009	27.7787
6/6/2009	21.5429
7/6/2009	22.8858
8/6/2009	23.2754
9/6/2009	24.9887
10/6/2009	26.9163
11/6/2009	29.4488
12/6/2009	26.0946
13/6/2009	25.9413
14/6/2009	26.0063
15/6/2009	26.4729
16/6/2009	26.5888
17/6/2009	23.7775
18/6/2009	26.2583
19/6/2009	27.05
20/6/2009	27.4658
21/6/2009	28.4079
22/6/2009	27.1588
23/6/2009	29.1013
24/6/2009	29.9513
25/6/2009	32.5133
26/6/2009	31.7775
27/6/2009	29.0637
28/6/2009	27.8183
29/6/2009	30.0317
30/6/2009	29.0221
1/7/2009	27.5175
2/7/2009	28.265
3/7/2009	29.2367
4/7/2009	30.1837
5/7/2009	28.8454
6/7/2009	26.8725
7/7/2009	27.4883
8/7/2009	23.3008
9/7/2009	24.1233
10/7/2009	24.8513
11/7/2009	25.1588
12/7/2009	25.79
13/7/2009	23.7179
14/7/2009	25.2671
15/7/2009	27.0004
16/7/2009	27.4817
17/7/2009	23.095
18/7/2009	24.0275
19/7/2009	26.4921
20/7/2009	27.5071
21/7/2009	27.06
22/7/2009	28.0629
23/7/2009	26.8579
24/7/2009	23.2758
25/7/2009	23.9379
26/7/2009	24.1617
27/7/2009	24.425
28/7/2009	25.515
29/7/2009	25.7888
30/7/2009	25.9679
31/7/2009	26.2358
1/8/2009	26.1879
2/8/2009	25.1792
3/8/2009	25.1833
4/8/2009	23.9733
5/8/2009	22.3042
6/8/2009	24.1458
7/8/2009	25.2375
8/8/2009	26.1737
9/8/2009	26.6846
10/8/2009	25.8958
11/8/2009	26.1233
12/8/2009	26.6254
13/8/2009	27.405
14/8/2009	27.0287
15/8/2009	27.2117
16/8/2009	26.3954
17/8/2009	23.04
18/8/2009	23.8054
19/8/2009	26.1754
20/8/2009	25.35
21/8/2009	21.3529
22/8/2009	17.9788
23/8/2009	21.5704
24/8/2009	23.1271
25/8/2009	24.5996
26/8/2009	23.2596
27/8/2009	25.0721
28/8/2009	23.9296
29/8/2009	17.4383
30/8/2009	18.7725
31/8/2009	20.7775
1/9/2009	21.4329
2/9/2009	22.2108
3/9/2009	23.1404
4/9/2009	23.8438
5/9/2009	22.3342
6/9/2009	18.2375
7/9/2009	14.36
8/9/2009	14.2796
9/9/2009	18.2717
10/9/2009	15.9167
11/9/2009	19.1521
12/9/2009	18.9696
13/9/2009	18.1412
14/9/2009	19.9158
15/9/2009	18.6363
16/9/2009	21.3279
17/9/2009	21.53
18/9/2009	20.3183
19/9/2009	19.5008
20/9/2009	15.1592
21/9/2009	16.57
22/9/2009	18.0663
23/9/2009	20.4146
24/9/2009	19.8917
25/9/2009	21.8946
26/9/2009	22.8533
27/9/2009	19.6892
28/9/2009	18.985
29/9/2009	20.1583
30/9/2009	22.0575
1/10/2009	20.9088
2/10/2009	20.0283
3/10/2009	18.1346
4/10/2009	16.4971
5/10/2009	16.0425
6/10/2009	16.6654
7/10/2009	16.5896
8/10/2009	16.3188
9/10/2009	15.5512
10/10/2009	15.1062
11/10/2009	15.2796
12/10/2009	16.4758
13/10/2009	15.9288
14/10/2009	15.4883
15/10/2009	16.3998
16/10/2009	16.6621
17/10/2009	14.6378
18/10/2009	17.0658
19/10/2009	11.928
20/10/2009	15.7387
21/10/2009	16.0179
22/10/2009	17.0496
23/10/2009	16.62
24/10/2009	16.1667
25/10/2009	18.2921
26/10/2009	15.7908
27/10/2009	13.9313
28/10/2009	15.3783
29/10/2009	16.8521
30/10/2009	11.6933
31/10/2009	7.67321
1/11/2009	5.58383
2/11/2009	1.2745
3/11/2009	5.07433
4/11/2009	8.88213
5/11/2009	9.436
6/11/2009	11.9165
7/11/2009	13.3233
8/11/2009	8.68967
9/11/2009	5.28633
10/11/2009	-0.338167
11/11/2009	-2.35346
12/11/2009	-2.89925
13/11/2009	-3.02254
14/11/2009	-5.69646
15/11/2009	-5.18171
16/11/2009	-4.97375
17/11/2009	-4.25858
18/11/2009	-4.18742
19/11/2009	-3.78525
20/11/2009	-0.883917
21/11/2009	-0.429792
22/11/2009	0.989
23/11/2009	-0.765542
24/11/2009	1.52808
25/11/2009	0.121917
26/11/2009	1.18788
27/11/2009	2.09133
28/11/2009	0.301958
29/11/2009	1.72392
30/11/2009	1.08579
1/12/2009	0.855958
2/12/2009	3.72567
3/12/2009	1.95521
4/12/2009	1.94279
5/12/2009	-0.339625
6/12/2009	0.664167
7/12/2009	1.5995
8/12/2009	0.660625
9/12/2009	0.629458
10/12/2009	-1.10508
11/12/2009	0.514958
12/12/2009	-0.340708
13/12/2009	-0.855917
14/12/2009	-0.89325
15/12/2009	-1.33462
16/12/2009	-3.1595
17/12/2009	-3.88454
18/12/2009	-5.03158
19/12/2009	-5.26354
20/12/2009	-3.02712
21/12/2009	-1.45842
22/12/2009	-1.32937
23/12/2009	-1.32717
24/12/2009	-1.27683
25/12/2009	-2.394
26/12/2009	-5.36163
27/12/2009	-4.05521
28/12/2009	-1.94375
29/12/2009	-0.874125
30/12/2009	-3.777
31/12/2009	-4.35629
1/1/2010	-4.17975
2/1/2010	-3.68283
3/1/2010	-4.98158
4/1/2010	-8.03825
5/1/2010	-9.70804
6/1/2010	-8.17092
7/1/2010	-8.96654
8/1/2010	-8.34192
9/1/2010	-7.17196
10/1/2010	-6.28296
11/1/2010	-5.31037
12/1/2010	-6.19533
13/1/2010	-7.3855
14/1/2010	-4.56692
15/1/2010	-5.27946
16/1/2010	-3.74875
17/1/2010	-2.95162
18/1/2010	-1.24517
19/1/2010	1.6475
20/1/2010	0.131292
21/1/2010	-3.89392
22/1/2010	-2.41508
23/1/2010	-2.86667
24/1/2010	-0.210042
25/1/2010	-2.08137
26/1/2010	0.703167
27/1/2010	2.11833
28/1/2010	0.527458
29/1/2010	0.516667
30/1/2010	3.86037
31/1/2010	1.31171
1/2/2010	-1.20913
2/2/2010	-3.2465
3/2/2010	-3.19013
4/2/2010	-2.84621
5/2/2010	-1.54258
6/2/2010	-2.53342
7/2/2010	-2.67883
8/2/2010	-0.919208
9/2/2010	-0.653333
10/2/2010	-2.17079
11/2/2010	-3.11829
12/2/2010	-4.93371
13/2/2010	-2.35175
14/2/2010	-0.11375
15/2/2010	-2.09
16/2/2010	-1.18683
17/2/2010	1.04579
18/2/2010	1.06117
19/2/2010	3.32175
20/2/2010	5.86325
21/2/2010	6.34279
22/2/2010	3.81367
23/2/2010	5.45054
24/2/2010	6.08
25/2/2010	5.55417
26/2/2010	1.79167
27/2/2010	2.21042
28/2/2010	-0.277083
1/3/2010	-3.18125
2/3/2010	1.23542
3/3/2010	3.01667
4/3/2010	5.25625
5/3/2010	2.30208
6/3/2010	0.26875
7/3/2010	0.01875
8/3/2010	-1.25208
9/3/2010	-2.04583
10/3/2010	1.92292
11/3/2010	8.22292
12/3/2010	10.0021
13/3/2010	4.91875
14/3/2010	3.03125
15/3/2010	3.55
16/3/2010	6.5125
17/3/2010	5.15
18/3/2010	3.91875
19/3/2010	9.125
20/3/2010	11.8708
21/3/2010	8.95208
22/3/2010	10.7146
23/3/2010	9.45417
24/3/2010	8.97292
25/3/2010	4.74583
26/3/2010	10.2
27/3/2010	9.28333
28/3/2010	8.41042
29/3/2010	11.1396
30/3/2010	13.1917
31/3/2010	12.1333
1/4/2010	10.9062
2/4/2010	11.0896
3/4/2010	13.0521
4/4/2010	15.3042
5/4/2010	15.9417
6/4/2010	9.74583
7/4/2010	11.9729
8/4/2010	14.9354
9/4/2010	13.1354
10/4/2010	9.79792
11/4/2010	6.10833
12/4/2010	6.89375
13/4/2010	6.47917
14/4/2010	6.32083
15/4/2010	8.31667
16/4/2010	11.5188
17/4/2010	11.0958
18/4/2010	15.2854
19/4/2010	15.4354
20/4/2010	12.5625
21/4/2010	10.0312
22/4/2010	11.6833
23/4/2010	12.85
24/4/2010	15.0667
25/4/2010	13.9354
26/4/2010	11.4417
27/4/2010	11.8167
28/4/2010	10.525
29/4/2010	14.5
30/4/2010	15.3479
1/5/2010	20.6917
2/5/2010	25.1396
3/5/2010	23.125
4/5/2010	20.0375
5/5/2010	20.9104
6/5/2010	19.6625
7/5/2010	21.7896
8/5/2010	20.65
9/5/2010	18.7729
10/5/2010	19.2167
11/5/2010	18.5417
12/5/2010	18.2854
13/5/2010	19.8833
14/5/2010	18.3354
15/5/2010	19.0208
16/5/2010	16.5417
17/5/2010	17.4688
18/5/2010	20.3354
19/5/2010	22.9146
20/5/2010	23.1687
21/5/2010	21.9438
22/5/2010	21.1521
23/5/2010	22.7
24/5/2010	24.775
25/5/2010	24.0688
26/5/2010	23.3062
27/5/2010	20.0083
28/5/2010	21.7792
29/5/2010	23.9812
30/5/2010	24.9667
31/5/2010	22.4792
1/6/2010	22.5667
2/6/2010	22.8188
3/6/2010	20.975
4/6/2010	22.5417
5/6/2010	23.5562
6/6/2010	24.3
7/6/2010	23.9042
8/6/2010	23.7917
9/6/2010	22.8125
10/6/2010	21.9292
11/6/2010	22.6479
12/6/2010	25.8896
13/6/2010	28.2312
14/6/2010	28.9042
15/6/2010	30.9271
16/6/2010	31.4042
17/6/2010	27.6375
18/6/2010	24.0333
19/6/2010	27.0333
20/6/2010	29.25
21/6/2010	31.4583
22/6/2010	28.9708
23/6/2010	25.1333
24/6/2010	25.8292
25/6/2010	26.6417
26/6/2010	27.8271
27/6/2010	29.2104
28/6/2010	30.6029
29/6/2010	30.2288
30/6/2010	27.8217
1/7/2010	25.2771
2/7/2010	26.8783
3/7/2010	28.5571
4/7/2010	30.0696
5/7/2010	30.8779
6/7/2010	31.2533
7/7/2010	29.5162
8/7/2010	26.84
9/7/2010	26.6708
10/7/2010	23.6904
11/7/2010	25.5392
12/7/2010	27.2121
13/7/2010	28.0654
14/7/2010	27.3896
15/7/2010	27.1592
16/7/2010	26.7796
17/7/2010	25.7288
18/7/2010	26.6308
19/7/2010	22.7387
20/7/2010	24.7071
21/7/2010	26.6992
22/7/2010	28.0417
23/7/2010	27.4617
24/7/2010	27.7667
25/7/2010	28.2037
26/7/2010	28.4621
27/7/2010	28.2229
28/7/2010	28.9192
29/7/2010	29.9975
30/7/2010	31.4304
31/7/2010	31.4633
1/8/2010	23.9092
2/8/2010	24.895
3/8/2010	27.3308
4/8/2010	28.1275
5/8/2010	26.6717
6/8/2010	25.0283
7/8/2010	24.7987
8/8/2010	27.8117
9/8/2010	25.345
10/8/2010	25.0879
11/8/2010	24.0671
12/8/2010	25.5942
13/8/2010	26.0967
14/8/2010	26.3867
15/8/2010	25.1029
16/8/2010	25.1721
17/8/2010	25.6467
18/8/2010	27.0712
19/8/2010	21.9633
20/8/2010	22.6921
21/8/2010	23.5046
22/8/2010	21.9729
23/8/2010	22.0642
24/8/2010	18.8079
25/8/2010	20.4504
26/8/2010	21.9054
27/8/2010	20.9133
28/8/2010	22.6692
29/8/2010	23.4612
30/8/2010	24.0413
31/8/2010	23.7258
1/9/2010	23.3146
2/9/2010	23.7725
3/9/2010	22.1212
4/9/2010	22.7575
5/9/2010	22.9529
6/9/2010	23.0437
7/9/2010	20.7792
8/9/2010	20.7421
9/9/2010	20.5617
10/9/2010	21.6104
11/9/2010	23.4754
12/9/2010	23.2567
13/9/2010	23.5867
14/9/2010	23.8154
15/9/2010	23.8546
16/9/2010	24.405
17/9/2010	24.2483
18/9/2010	14.6967
19/9/2010	16.7221
20/9/2010	20.6754
21/9/2010	15.365
22/9/2010	15.6504
23/9/2010	16.2288
24/9/2010	14.8821
25/9/2010	16.0642
26/9/2010	13.9329
27/9/2010	17.1179
28/9/2010	15.2021
29/9/2010	15.2942
30/9/2010	16.8104
1/10/2010	19.9204
2/10/2010	20.0533
3/10/2010	15.9117
4/10/2010	15.9863
5/10/2010	18.2546
6/10/2010	19.3104
7/10/2010	18.6929
8/10/2010	16.4542
9/10/2010	17.865
10/10/2010	18.7858
11/10/2010	18.4242
12/10/2010	14.7396
13/10/2010	15.8475
14/10/2010	15.8083
15/10/2010	14.9366
16/10/2010	16.4542
17/10/2010	13.1646
18/10/2010	9.17167
19/10/2010	9.83
20/10/2010	9.76208
21/10/2010	12.1288
22/10/2010	12.7108
23/10/2010	14.0846
24/10/2010	12.2517
25/10/2010	8.52275
26/10/2010	5.0225
27/10/2010	6.70567
28/10/2010	8.19071
29/10/2010	9.169
30/10/2010	9.98583
31/10/2010	10.0577
1/11/2010	11.2445
2/11/2010	9.72575
3/11/2010	10.569
4/11/2010	10.7454
5/11/2010	11.496
6/11/2010	13.1117
7/11/2010	13.5358
8/11/2010	7.9995
9/11/2010	7.89979
10/11/2010	8.977
11/11/2010	12.0994
12/11/2010	9.69133
13/11/2010	7.17171
14/11/2010	4.44575
15/11/2010	2.61579
16/11/2010	3.77942
17/11/2010	6.65396
18/11/2010	8.63146
19/11/2010	9.77846
20/11/2010	8.60379
21/11/2010	7.444
22/11/2010	4.17696
23/11/2010	7.14129
24/11/2010	5.66854
25/11/2010	3.20025
26/11/2010	2.6185
27/11/2010	2.74987
28/11/2010	3.53458
29/11/2010	4.04542
30/11/2010	3.892
1/12/2010	0.832917
2/12/2010	4.28892
3/12/2010	3.34292
4/12/2010	5.26725
5/12/2010	4.19792
6/12/2010	1.43879
7/12/2010	2.22763
8/12/2010	3.45312
9/12/2010	4.92458
10/12/2010	4.58413
11/12/2010	0.501917
12/12/2010	1.75608
13/12/2010	-2.13254
14/12/2010	-4.35163
15/12/2010	-4.80933
16/12/2010	-2.48996
17/12/2010	1.14138
18/12/2010	1.09058
19/12/2010	1.968
20/12/2010	3.45063
21/12/2010	4.44175
22/12/2010	2.89292
23/12/2010	-1.43437
24/12/2010	-5.12746
25/12/2010	-5.28192
26/12/2010	-2.78433
27/12/2010	1.82033
28/12/2010	0.978375
29/12/2010	-0.196292
30/12/2010	-3.70708
31/12/2010	-6.10487
1/1/2011	-5.69454
2/1/2011	-5.29033
3/1/2011	-3.346
4/1/2011	-3.45083
5/1/2011	-4.81008
6/1/2011	-5.22608
7/1/2011	-3.83558
8/1/2011	-3.97592
9/1/2011	-5.05162
10/1/2011	-5.44629
11/1/2011	-3.76121
12/1/2011	-4.18175
13/1/2011	-2.56704
14/1/2011	-3.19367
15/1/2011	-6.67817
16/1/2011	-7.04904
17/1/2011	-6.42183
18/1/2011	-7.47717
19/1/2011	-6.50833
20/1/2011	-4.59525
21/1/2011	-6.29571
22/1/2011	-5.24308
23/1/2011	-5.96713
24/1/2011	-4.95038
25/1/2011	-3.54892
26/1/2011	-5.44038
27/1/2011	-3.66017
28/1/2011	-5.34733
29/1/2011	-6.06033
30/1/2011	-3.99596
31/1/2011	-1.20096
1/2/2011	-0.638167
2/2/2011	-0.338
3/2/2011	-1.59346
4/2/2011	-0.776917
5/2/2011	0.478958
6/2/2011	0.954208
7/2/2011	1.82446
8/2/2011	0.550833
9/2/2011	-0.301958
10/2/2011	-0.802292
11/2/2011	-0.0155
12/2/2011	-3.55921
13/2/2011	-4.21908
14/2/2011	-5.70075
15/2/2011	-2.41346
16/2/2011	1.02083
17/2/2011	0.416167
18/2/2011	0.479792
19/2/2011	1.73446
20/2/2011	3.557
21/2/2011	3.05354
22/2/2011	7.16583
23/2/2011	8.23771
24/2/2011	6.00708
25/2/2011	2.30375
26/2/2011	-0.136958
27/2/2011	-1.14458
28/2/2011	-1.67837
1/3/2011	-1.24717
2/3/2011	0.690917
3/3/2011	3.36167
4/3/2011	4.36242
5/3/2011	7.42946
6/3/2011	6.70225
7/3/2011	5.07338
8/3/2011	4.85379
9/3/2011	5.69412
10/3/2011	8.55529
11/3/2011	10.9298
12/3/2011	14.214
13/3/2011	15.2946
14/3/2011	7.11396
15/3/2011	6.59517
16/3/2011	8.32175
17/3/2011	11.2141
18/3/2011	11.4083
19/3/2011	10.52
20/3/2011	8.94812
21/3/2011	7.162
22/3/2011	5.09912
23/3/2011	7.98562
24/3/2011	6.86838
25/3/2011	7.67192
26/3/2011	9.38888
27/3/2011	8.944
28/3/2011	9.66612
29/3/2011	10.7328
30/3/2011	12.9732
31/3/2011	15.3187
1/4/2011	10.8929
2/4/2011	4.80783
3/4/2011	7.22108
4/4/2011	9.679
5/4/2011	11.3365
6/4/2011	12.5204
7/4/2011	12.8812
8/4/2011	13.3677
9/4/2011	18.7267
10/4/2011	11.7978
11/4/2011	12.4994
12/4/2011	15.0174
13/4/2011	17.8854
14/4/2011	20.8463
15/4/2011	19.3675
16/4/2011	15.5583
17/4/2011	17.0046
18/4/2011	14.3429
19/4/2011	15.2104
20/4/2011	17.5512
21/4/2011	13.9408
22/4/2011	11.6416
23/4/2011	13.7592
24/4/2011	14.511
25/4/2011	16.5675
26/4/2011	17.5875
27/4/2011	16.5033
28/4/2011	18.9858
29/4/2011	19.32
30/4/2011	20.1658
1/5/2011	19.2692
2/5/2011	17.0475
3/5/2011	17.6621
4/5/2011	19.7967
5/5/2011	19.8658
6/5/2011	21.1758
7/5/2011	21.1246
8/5/2011	13.5717
9/5/2011	14.5004
10/5/2011	14.5492
11/5/2011	18.0517
12/5/2011	19.235
13/5/2011	20.5396
14/5/2011	21.0087
15/5/2011	23.4629
16/5/2011	21.7492
17/5/2011	22.6779
18/5/2011	23.9929
19/5/2011	21.9679
20/5/2011	16.1383
21/5/2011	16.2279
22/5/2011	17.8229
23/5/2011	18.0396
24/5/2011	19.3933
25/5/2011	20.5263
26/5/2011	20.8333
27/5/2011	21.5517
28/5/2011	23.7267
29/5/2011	23.7483
30/5/2011	24.5008
31/5/2011	25.1588
1/6/2011	24.0808
2/6/2011	26.2308
3/6/2011	27.4337
4/6/2011	26.4504
5/6/2011	26.5067
6/6/2011	25.3208
7/6/2011	25.72
8/6/2011	27.1679
9/6/2011	27.3967
10/6/2011	27.5279
11/6/2011	25.8562
12/6/2011	26.2858
13/6/2011	27.5342
14/6/2011	27.5388
15/6/2011	26.5792
16/6/2011	26.8375
17/6/2011	23.645
18/6/2011	25.9892
19/6/2011	27.2638
20/6/2011	27.9363
21/6/2011	28.5308
22/6/2011	28.28
23/6/2011	26.6446
24/6/2011	21.1788
25/6/2011	21.3796
26/6/2011	24.5608
27/6/2011	25.6317
28/6/2011	26.9854
29/6/2011	27.9138
30/6/2011	30.835
1/7/2011	30.2167
2/7/2011	24.1592
3/7/2011	25.0142
4/7/2011	26.63
5/7/2011	26.0888
6/7/2011	25.3529
7/7/2011	26.0858
8/7/2011	27.46
9/7/2011	27.4387
15/7/2011	26.7242
16/7/2011	27.065
17/7/2011	24.9625
18/7/2011	24.5688
19/7/2011	25.6004
20/7/2011	26.575
21/7/2011	27.9779
22/7/2011	29.6617
23/7/2011	29.2308
24/7/2011	26.6408
25/7/2011	28.8337
26/7/2011	27.4112
27/7/2011	28.1654
28/7/2011	26.6779
29/7/2011	25.5892
30/7/2011	27.4121
31/7/2011	25.4054
1/8/2011	20.2838
2/8/2011	22.9971
3/8/2011	24.0142
4/8/2011	25.3813
5/8/2011	21.9842
6/8/2011	24.8475
7/8/2011	26.1363
8/8/2011	27.7437
9/8/2011	25.7712
10/8/2011	26.6071
11/8/2011	27.3833
12/8/2011	27.6604
13/8/2011	29.2867
14/8/2011	29.8617
15/8/2011	25.5354
16/8/2011	22.8879
17/8/2011	19.8283
18/8/2011	19.5862
19/8/2011	22.1962
20/8/2011	22.0892
21/8/2011	22.6196
22/8/2011	22.9675
23/8/2011	23.6879
24/8/2011	24.5642
25/8/2011	23.2067
26/8/2011	22.4988
27/8/2011	23.3942
28/8/2011	24.1104
29/8/2011	24.8954
30/8/2011	25.8492
31/8/2011	22.0658
1/9/2011	20.6025
2/9/2011	18.7954
3/9/2011	21.1467
4/9/2011	21.8137
5/9/2011	20.8775
6/9/2011	18.5642
7/9/2011	18.2696
8/9/2011	18.7321
9/9/2011	14.4296
10/9/2011	15.3038
11/9/2011	16.9404
12/9/2011	18.4788
13/9/2011	19.0063
14/9/2011	21.6583
15/9/2011	21.475
16/9/2011	13.6225
17/9/2011	13.2058
18/9/2011	14.6337
19/9/2011	15.7238
20/9/2011	15.9467
21/9/2011	17.5454
22/9/2011	17.1675
23/9/2011	18.8125
24/9/2011	19.8367
25/9/2011	17.9675
26/9/2011	17.6388
27/9/2011	17.3583
28/9/2011	16.635
29/9/2011	15.8533
30/9/2011	14.3929
1/10/2011	14.3946
2/10/2011	13.1093
3/10/2011	15.5229
4/10/2011	17.7917
5/10/2011	15.7608
6/10/2011	16.5421
7/10/2011	18.655
8/10/2011	16.4733
9/10/2011	16.0171
10/10/2011	16.7417
11/10/2011	16.2096
12/10/2011	17.8521
13/10/2011	16.4563
14/10/2011	16.0862
15/10/2011	17.4204
16/10/2011	15.1425
17/10/2011	13.7513
18/10/2011	17.1946
19/10/2011	16.875
20/10/2011	13.5958
21/10/2011	13.9133
22/10/2011
27/10/2011	10.25
31/10/2011	15.75
6/11/2011	11.625
20/11/2011	6.5
21/11/2011	3
25/11/2011	2
10/12/2011	-2
12/12/2011	0.875
19/12/2011	-1
26/12/2011	-1.625
1/1/2012	-2.69929
2/1/2012	-3.73192
3/1/2012	-3.23583
4/1/2012	-4.11392
5/1/2012	-3.01533
6/1/2012	-4.63942
7/1/2012	-4.59621
8/1/2012	-3.88587
9/1/2012	-4.20683
10/1/2012	-5.0715
11/1/2012	-4.23275
12/1/2012	-2.28108
13/1/2012	-2.85083
14/1/2012	-2.47692
15/1/2012	-2.40354
16/1/2012	-0.253125
17/1/2012	1.01492
18/1/2012	0.700958
19/1/2012	0.226292
20/1/2012	-0.734708
21/1/2012	-5.07342
22/1/2012	-6.985
23/1/2012	-5.94704
24/1/2012	-5.25642
25/1/2012	-3.30454
26/1/2012	-1.39896
27/1/2012	-2.55337
28/1/2012	-2.73817
29/1/2012	-2.06833
30/1/2012	-2.96146
31/1/2012	-3.19304
1/2/2012	-5.64971
2/2/2012	-5.7565
3/2/2012	-3.32183
4/2/2012	-2.23121
5/2/2012	-0.581833
6/2/2012	-0.917875
7/2/2012	-6.18588
8/2/2012	-3.40592
9/2/2012	-2.64858
10/2/2012	-1.91258
11/2/2012	-0.0455833
12/2/2012	0.221583
13/2/2012	0.0818333
14/2/2012	-0.194375
15/2/2012	-0.666458
16/2/2012	-1.20492
17/2/2012	-2.38542
18/2/2012	-2.27333
19/2/2012	-0.201292
20/2/2012	3.71483
21/2/2012	2.78938
22/2/2012	2.43525
23/2/2012	1.07367
24/2/2012	-0.247792
25/2/2012	0.401417
26/2/2012	0.757833
27/2/2012	2.35829
28/2/2012	3.91546
29/2/2012	5.01792
1/3/2012	3.947
2/3/2012	1.79892
3/3/2012	1.75792
4/3/2012	1.58775
5/3/2012	1.42637
6/3/2012	3.1515
7/3/2012	5.28021
8/3/2012	3.16475
9/3/2012	1.64908
10/3/2012	3.91463
11/3/2012	-0.00320833
12/3/2012	2.79162
13/3/2012	7.134
14/3/2012	6.78221
15/3/2012	4.38783
16/3/2012	8.53575
17/3/2012	10.9899
18/3/2012	2.72604
19/3/2012	1.23225
20/3/2012	4.05379
21/3/2012	2.98133
22/3/2012	3.59967
23/3/2012	8.38254
24/3/2012	11.009
25/3/2012	8.81825
26/3/2012	12.1394
27/3/2012	13.4039
28/3/2012	14.399
29/3/2012	18.3183
30/3/2012	13.1037
31/3/2012	13.6267
1/4/2012	8.70533
2/4/2012	6.46654
3/4/2012	9.64288
4/4/2012	15.9541
5/4/2012	13.1662
6/4/2012	15.1823
7/4/2012	15.8238
8/4/2012	17.19
9/4/2012	18.015
10/4/2012	15.3954
11/4/2012	12.1092
12/4/2012	13.6621
13/4/2012	15.7122
14/4/2012	17.8188
15/4/2012	18.8275
16/4/2012	14.7587
17/4/2012	16.2304
18/4/2012	18.625
19/4/2012	18.2079
20/4/2012	15.8875
21/4/2012	14.9567
22/4/2012	17.9783
23/4/2012	21.4187
24/4/2012	16.9542
25/4/2012	14.8338
26/4/2012	17.0346
27/4/2012	22.0242
28/4/2012	17.7954
29/4/2012	15.1604
30/4/2012	17.3442
1/5/2012	19.9925
2/5/2012	21.8558
3/5/2012	21.8279
4/5/2012	23.3821
5/5/2012	22.0338
6/5/2012	23.86
7/5/2012	23.9342
8/5/2012	21.725
9/5/2012	21.8342
10/5/2012	23.1112
11/5/2012	22.5125
12/5/2012	19.0554
13/5/2012	18.9838
14/5/2012	21.1454
15/5/2012	20.0254
16/5/2012	20.3542
17/5/2012	23.1833
18/5/2012	24.2908
19/5/2012	24.5912
20/5/2012	23.4717
21/5/2012	21.4917
22/5/2012	20.81
23/5/2012	20.9662
24/5/2012	22.6033
25/5/2012	23.18
26/5/2012	23.8362
27/5/2012	25.4821
28/5/2012	25.5771
29/5/2012	21.7146
30/5/2012	21.2942
31/5/2012	21.8167
1/6/2012	21.0746
2/6/2012	22.1246
3/6/2012	24.0308
4/6/2012	25.2112
5/6/2012	26.8067
6/6/2012	24.9225
7/6/2012	25.3217
8/6/2012	25.3708
9/6/2012	28.4708
10/6/2012	23.9208
11/6/2012	25.2133
12/6/2012	27.4067
13/6/2012	26.5746
14/6/2012	25.2021
15/6/2012	25.35
16/6/2012	26.7488
17/6/2012	29.2638
18/6/2012	28.6883
19/6/2012	28.3946
20/6/2012	28.6083
21/6/2012	28.3946
22/6/2012	28.6083
23/6/2012	28.245
24/6/2012	28.6158
25/6/2012	27.6821
26/6/2012	26.23
27/6/2012	25.5871
28/6/2012	25.9979
29/6/2012	25.9342
30/6/2012	23.5138
1/7/2012	21.5917
2/7/2012	23.6125
3/7/2012	28.4192
4/7/2012	26.6687
5/7/2012	28.8096
6/7/2012	26.7437
7/7/2012	24.7304
8/7/2012	26.6462
9/7/2012	25.1513
10/7/2012	24.9937
11/7/2012	25.6725
12/7/2012	26.9646
13/7/2012	28.3667
14/7/2012	29.3687
15/7/2012	25.3829
16/7/2012	23.9604
17/7/2012	25.0121
18/7/2012	25.4608
19/7/2012	26.1379
20/7/2012	26.6642
21/7/2012	26.9662
22/7/2012	28.0554
23/7/2012	28.6158
24/7/2012	27.7717
25/7/2012	26.4408
26/7/2012	27.2775
27/7/2012	27.3487
28/7/2012	29.5004
29/7/2012	26.8025
30/7/2012	29.0896
31/7/2012	31.2917
1/8/2012	26.2208
2/8/2012	21.5946
3/8/2012	21.7462
4/8/2012	24.4629
5/8/2012	24.6921
6/8/2012	24.9667
7/8/2012	24.3858
8/8/2012	26.3208
9/8/2012	27.1
10/8/2012	27.6333
11/8/2012	25.6187
12/8/2012	25.1117
13/8/2012	27.2621
14/8/2012	23.0333
15/8/2012	23.3792
16/8/2012	19.2787
17/8/2012	20.9008
18/8/2012	23.2829
19/8/2012	24.1108
20/8/2012	23.3792
21/8/2012	24.7712
22/8/2012	24.4954
23/8/2012	22.4567
24/8/2012	21.6008
25/8/2012	21.3004
26/8/2012	20.5071
27/8/2012	22.4025
28/8/2012	24.7563
29/8/2012	23.4413
30/8/2012	24.6375
31/8/2012	26.1325
1/9/2012	25.5104
2/9/2012	25.7967
3/9/2012	25.5979
4/9/2012	22.6271
5/9/2012	21.2225
6/9/2012	19.6708
7/9/2012	18.3375
8/9/2012	19.1417
9/9/2012	19.2829
10/9/2012	19.845
11/9/2012	20.4604
12/9/2012	21.1646
13/9/2012	20.5608
14/9/2012	20.3938
15/9/2012	18.6796
16/9/2012	17.3538
17/9/2012	16.6767
18/9/2012	17.3612
19/9/2012	18.0738
20/9/2012	19.0775
21/9/2012	18.6983
22/9/2012	18.9638
23/9/2012	20.2937
24/9/2012	20.3283
25/9/2012	19.2592
26/9/2012	19.7821
27/9/2012	19.8371
28/9/2012	18.4029
29/9/2012	19.1687
30/9/2012	15.4525
1/10/2012	14.417
2/10/2012	14.6001
3/10/2012	15.5124
4/10/2012	18.0054
5/10/2012	18.3813
6/10/2012	16.9563
7/10/2012	17.5671
8/10/2012	15.0908
9/10/2012	16.5204
10/10/2012	18.0754
11/10/2012	20.3071
12/10/2012	13.7058
13/10/2012	16.2183
14/10/2012	18.0921
15/10/2012	16.0208
16/10/2012	14.7796
17/10/2012	15.0392
18/10/2012	14.5071
19/10/2012	11.414
20/10/2012	12.8066
21/10/2012	15.7854
22/10/2012	15.1137
23/10/2012	11.5813
24/10/2012	12.228
25/10/2012	12.2649
26/10/2012	14.179
27/10/2012	13.2553
28/10/2012	12.2798
29/10/2012	13.0374
30/10/2012	13.0267
31/10/2012	12.8471
1/11/2012	9.40512

## Sheet: Precipitation
	Precipitation (mm)
18/5/2009	0
19/5/2009	0
20/5/2009	0.8
21/5/2009	0
22/5/2009	0
23/5/2009	0
24/5/2009	0
25/5/2009	0
26/5/2009	0
27/5/2009	0
28/5/2009	0
29/5/2009	0
30/5/2009	0
31/5/2009	0
1/6/2009	0
2/6/2009	0
3/6/2009	0.8
4/6/2009	0
5/6/2009	0
6/6/2009	20.4
7/6/2009	1.3
8/6/2009	2
9/6/2009	0
10/6/2009	0
11/6/2009	0
12/6/2009	0
13/6/2009	0
14/6/2009	0
15/6/2009	0
16/6/2009	0
17/6/2009	0
18/6/2009	3.8
19/6/2009	0
20/6/2009	0
21/6/2009	0
22/6/2009	0
23/6/2009	0
24/6/2009	0
25/6/2009	0
26/6/2009	0
27/6/2009	0
28/6/2009	0
29/6/2009	0
30/6/2009	0
1/7/2009	0
2/7/2009	0
3/7/2009	0
4/7/2009	0
5/7/2009	0
6/7/2009	0
7/7/2009	0
8/7/2009	34.7
9/7/2009	0
10/7/2009	0
11/7/2009	0
12/7/2009	0
13/7/2009	25
14/7/2009	0
15/7/2009	0
16/7/2009	0
17/7/2009	3.2
18/7/2009	2.3
19/7/2009	0
20/7/2009	3.5
21/7/2009	0
22/7/2009	0
23/7/2009	23.7
24/7/2009	0
25/7/2009	0
26/7/2009	0
27/7/2009	0
28/7/2009	0
29/7/2009	0
30/7/2009	0
31/7/2009	0
1/8/2009	0
2/8/2009	0
3/8/2009	0
4/8/2009	0
5/8/2009	0
6/8/2009	0
7/8/2009	15.8
8/8/2009	0
9/8/2009	0
10/8/2009	0
11/8/2009	40
12/8/2009	0
13/8/2009	0
14/8/2009	0
15/8/2009	0
16/8/2009	0
17/8/2009	0
18/8/2009	0
19/8/2009	0
20/8/2009	0
21/8/2009	15
22/8/2009	0
23/8/2009	0
24/8/2009	0
25/8/2009	3.5
26/8/2009	0
27/8/2009	0
28/8/2009	0
29/8/2009	0
30/8/2009	5.6
31/8/2009	0
1/9/2009	0
2/9/2009	0
3/9/2009	0
4/9/2009	17.1
5/9/2009	6.9
6/9/2009	18.4
7/9/2009	20.6
8/9/2009	18.1
9/9/2009	2.3
10/9/2009	0
11/9/2009	0
12/9/2009	0
13/9/2009	0
14/9/2009	0
15/9/2009	0
16/9/2009	0
17/9/2009	0
18/9/2009	0
19/9/2009	0
20/9/2009	20.8
21/9/2009	0
22/9/2009	0
23/9/2009	0
24/9/2009	0
25/9/2009	0
26/9/2009	0
27/9/2009	0
28/9/2009	0
29/9/2009	0
30/9/2009	0
1/10/2009	0
2/10/2009	0
3/10/2009	0
4/10/2009	0
5/10/2009	0
6/10/2009	0
7/10/2009	0
8/10/2009	0
9/10/2009	0
10/10/2009	0
11/10/2009	0.1
12/10/2009	0
13/10/2009	0
14/10/2009	0
15/10/2009	0
16/10/2009	0
17/10/2009	0
18/10/2009	0
19/10/2009	0
20/10/2009	0
21/10/2009	0
22/10/2009	0
23/10/2009	0
24/10/2009	0
25/10/2009	0
26/10/2009	0
27/10/2009	0
28/10/2009	0
29/10/2009	0
30/10/2009	4.4
31/10/2009	6.3
1/11/2009	1.8
2/11/2009	0
3/11/2009	0
4/11/2009	0
5/11/2009	0
6/11/2009	0
7/11/2009	0
8/11/2009	0
9/11/2009	0.9
10/11/2009	22.7
11/11/2009	10.6
12/11/2009	0
13/11/2009	0
14/11/2009	0
15/11/2009	0
16/11/2009	0
17/11/2009	0
18/11/2009	0
19/11/2009	0
20/11/2009	0
21/11/2009	0
22/11/2009	0
23/11/2009	0
24/11/2009	0
25/11/2009	0
26/11/2009	0
27/11/2009	0
28/11/2009	0
29/11/2009	0
30/11/2009	0
1/12/2009	0
2/12/2009	0
3/12/2009	0
4/12/2009	0
5/12/2009	0
6/12/2009	0
7/12/2009	0
8/12/2009	0
9/12/2009	0
10/12/2009	0
11/12/2009	0
12/12/2009	0
13/12/2009	0
14/12/2009	0
15/12/2009	0
16/12/2009	0.5
17/12/2009	0
18/12/2009	0
19/12/2009	0
20/12/2009	0
21/12/2009	0
22/12/2009	0
23/12/2009	0
24/12/2009	0
25/12/2009	0
26/12/2009	0
27/12/2009	0
28/12/2009	0
29/12/2009	0
30/12/2009	0
31/12/2009	0
1/1/2010	0
2/1/2010	0
3/1/2010	0
4/1/2010	0
5/1/2010	0
6/1/2010	0
7/1/2010	0
8/1/2010	0
9/1/2010	0
10/1/2010	0
11/1/2010	0
12/1/2010	0
13/1/2010	0
14/1/2010	0
15/1/2010	0
16/1/2010	0
17/1/2010	0
18/1/2010	0
19/1/2010	0
20/1/2010	0.6
21/1/2010	0
22/1/2010	0
23/1/2010	0
24/1/2010	0
25/1/2010	0
26/1/2010	0
27/1/2010	0
28/1/2010	0
29/1/2010	0
30/1/2010	0
31/1/2010	0
1/2/2010	0
2/2/2010	0
3/2/2010	0
4/2/2010	0
5/2/2010	0
6/2/2010	0.3
7/2/2010	1.5
8/2/2010	0.2
9/2/2010	2.3
10/2/2010	0.1
11/2/2010	0
12/2/2010	0
13/2/2010	0
14/2/2010	0
15/2/2010	0
16/2/2010	0
17/2/2010	0
18/2/2010	0
19/2/2010	0
20/2/2010	0
21/2/2010	0
22/2/2010	0
23/2/2010	0
24/2/2010	0
25/2/2010	7.7
26/2/2010	0
27/2/2010	0
28/2/2010	0
1/3/2010	0.8
2/3/2010	0
3/3/2010	0
4/3/2010	0
5/3/2010	0
6/3/2010	0
7/3/2010	0
8/3/2010	0
9/3/2010	0
10/3/2010	0
11/3/2010	5.2
12/3/2010	0
13/3/2010	0
14/3/2010	0
15/3/2010	0
16/3/2010	0
17/3/2010	0
18/3/2010	1.5
19/3/2010	0
20/3/2010	0
21/3/2010	0
22/3/2010	0
23/3/2010	0
24/3/2010	0
25/3/2010	0
26/3/2010	0
27/3/2010	0
28/3/2010	0
29/3/2010	0
30/3/2010	0
31/3/2010	0
1/4/2010	0
2/4/2010	0
3/4/2010	0
4/4/2010	0
5/4/2010	0
6/4/2010	0
7/4/2010	0
8/4/2010	0
9/4/2010	0
10/4/2010	0
11/4/2010	0.9
12/4/2010	3.3
13/4/2010	0
14/4/2010	0.2
15/4/2010	0
16/4/2010	0
17/4/2010	0
18/4/2010	0
19/4/2010	0
20/4/2010	0
21/4/2010	4.3
22/4/2010	1.3
23/4/2010	0
24/4/2010	0
25/4/2010	2.2
26/4/2010	0
27/4/2010	0
28/4/2010	0
29/4/2010	0
30/4/2010	0
1/5/2010	0
2/5/2010	0
3/5/2010	0
4/5/2010	9.2
5/5/2010	0
6/5/2010	8.9
7/5/2010	0
8/5/2010	0
9/5/2010	0
10/5/2010	0
11/5/2010	0
12/5/2010	0
13/5/2010	0
14/5/2010	0
15/5/2010	0
16/5/2010	2.4
17/5/2010	6.5
18/5/2010	0
19/5/2010	0
20/5/2010	0
21/5/2010	0
22/5/2010	0
23/5/2010	0.3
24/5/2010	0
25/5/2010	0
26/5/2010	0
27/5/2010	0
28/5/2010	1.1
29/5/2010	0
30/5/2010	0
31/5/2010	0
1/6/2010	0
2/6/2010	38.5
3/6/2010	2.7
4/6/2010	0
5/6/2010	0
6/6/2010	0
7/6/2010	0
8/6/2010	0
9/6/2010	0
10/6/2010	0
11/6/2010	0
12/6/2010	0
13/6/2010	0
14/6/2010	0
15/6/2010	0
16/6/2010	0
17/6/2010	0
18/6/2010	0
19/6/2010	0
20/6/2010	0
21/6/2010	0
22/6/2010	0
23/6/2010	0
24/6/2010	0
25/6/2010	0
26/6/2010	0
27/6/2010	0
28/6/2010	0
29/6/2010	0
30/6/2010	0
1/7/2010	39.6
2/7/2010	0
3/7/2010	0
4/7/2010	0
5/7/2010	0
6/7/2010	0
7/7/2010	0
8/7/2010	16.6
9/7/2010	0
10/7/2010	5.2
11/7/2010	0
12/7/2010	0
13/7/2010	0
14/7/2010	0
15/7/2010	0
16/7/2010	0
17/7/2010	0
18/7/2010	0
19/7/2010	49.7
20/7/2010	0.2
21/7/2010	0
22/7/2010	0
23/7/2010	0
24/7/2010	1.6
25/7/2010	0
26/7/2010	0
27/7/2010	0
28/7/2010	0
29/7/2010	0
30/7/2010	0
31/7/2010	0
1/8/2010	0
2/8/2010	0
3/8/2010	0
4/8/2010	0
5/8/2010	0
6/8/2010	0
7/8/2010	0
8/8/2010	20.8
9/8/2010	0
10/8/2010	1.4
11/8/2010	5
12/8/2010	0
13/8/2010	0
14/8/2010	0
15/8/2010	0
16/8/2010	0
17/8/2010	0
18/8/2010	0
19/8/2010	40
20/8/2010	15.2
21/8/2010	21.3
22/8/2010	0
23/8/2010	7.1
24/8/2010	0
25/8/2010	2.9
26/8/2010	0
27/8/2010	0
28/8/2010	0
29/8/2010	0
30/8/2010	0
31/8/2010	0
1/9/2010	0
2/9/2010	0
3/9/2010	0
4/9/2010	0
5/9/2010	0
6/9/2010	0
7/9/2010	50.9
8/9/2010	0
9/9/2010	0
10/9/2010	0
11/9/2010	0
12/9/2010	0
13/9/2010	0
14/9/2010	0
15/9/2010	0
16/9/2010	0
17/9/2010	3.7
18/9/2010	0
19/9/2010	0
20/9/2010	0
21/9/2010	4.1
22/9/2010	0
23/9/2010	0
24/9/2010	0
25/9/2010	0
26/9/2010	0
27/9/2010	0
28/9/2010	0
29/9/2010	0
30/9/2010	0
1/10/2010	0
2/10/2010	0
3/10/2010	0
4/10/2010	0
5/10/2010	0
6/10/2010	0
7/10/2010	0
8/10/2010	0
9/10/2010	0
10/10/2010	0
11/10/2010	0
12/10/2010	0
13/10/2010	0
14/10/2010	0
15/10/2010	0
16/10/2010	0
17/10/2010	2.8
18/10/2010	0
19/10/2010	0
20/10/2010	0
21/10/2010	0
22/10/2010	0
23/10/2010	0
24/10/2010	0
25/10/2010	0
26/10/2010	0
27/10/2010	0
28/10/2010	0
29/10/2010	0
30/10/2010	0
31/10/2010	0
1/11/2010	0
2/11/2010	0
3/11/2010	0
4/11/2010	0
5/11/2010	0
6/11/2010	0
7/11/2010	0
8/11/2010	0
9/11/2010	0
10/11/2010	0
11/11/2010	0
12/11/2010	0
13/11/2010	0
14/11/2010	0
15/11/2010	0
16/11/2010	0
17/11/2010	0
18/11/2010	0
19/11/2010	0
20/11/2010	0
21/11/2010	0
22/11/2010	0
23/11/2010	0
24/11/2010	0
25/11/2010	2.8
26/11/2010	0
27/11/2010	0
28/11/2010	0
29/11/2010	0
30/11/2010	0
1/12/2010	0
2/12/2010	0
3/12/2010	0
4/12/2010	0
5/12/2010	0
6/12/2010	0
7/12/2010	0
8/12/2010	0
9/12/2010	0
10/12/2010	0
11/12/2010	0
12/12/2010	0
13/12/2010	0
14/12/2010	0
15/12/2010	0
16/12/2010	0
17/12/2010	0
18/12/2010	0
19/12/2010	0
20/12/2010	0
21/12/2010	0
22/12/2010	0
23/12/2010	0
24/12/2010	0
25/12/2010	0
26/12/2010	0
27/12/2010	0
28/12/2010	0
29/12/2010	0
30/12/2010	0
31/12/2010	0
1/1/2011	13.2
2/1/2011	0
3/1/2011	0
4/1/2011	0
5/1/2011	0
6/1/2011	0
7/1/2011	0
8/1/2011	0
9/1/2011	0
10/1/2011	0
11/1/2011	0
12/1/2011	0
13/1/2011	0
14/1/2011	0
15/1/2011	0
16/1/2011	0
17/1/2011	0
18/1/2011	0
19/1/2011	0
20/1/2011	0
21/1/2011	0
22/1/2011	0
23/1/2011	0
24/1/2011	0
25/1/2011	0
26/1/2011	0
27/1/2011	0
28/1/2011	0
29/1/2011	0
30/1/2011	0
31/1/2011	0
1/2/2011	0
2/2/2011	0
3/2/2011	0
4/2/2011	0
5/2/2011	0
6/2/2011	0
7/2/2011	0
8/2/2011	0
9/2/2011	0
10/2/2011	0
11/2/2011	0
12/2/2011	0
13/2/2011	0
14/2/2011	0
15/2/2011	0
16/2/2011	0
17/2/2011	0
18/2/2011	0
19/2/2011	0
20/2/2011	0
21/2/2011	0
22/2/2011	0
23/2/2011	0
24/2/2011	0
25/2/2011	0
26/2/2011	0
27/2/2011	0
28/2/2011	0
1/3/2011	0
2/3/2011	0
3/3/2011	0
4/3/2011	0
5/3/2011	0
6/3/2011	0
7/3/2011	0
8/3/2011	0
9/3/2011	0
10/3/2011	0
11/3/2011	0
12/3/2011	0
13/3/2011	0
14/3/2011	0
15/3/2011	0
16/3/2011	0
17/3/2011	0
18/3/2011	0
19/3/2011	0
20/3/2011	0
21/3/2011	0
22/3/2011	0
23/3/2011	0
24/3/2011	0
25/3/2011	0
26/3/2011	0
27/3/2011	0
28/3/2011	0
29/3/2011	0
30/3/2011	0
31/3/2011	0
1/4/2011	0
2/4/2011	1.3
3/4/2011	0
4/4/2011	0
5/4/2011	0.1
6/4/2011	0
7/4/2011	0
8/4/2011	0
9/4/2011	0
10/4/2011	0
11/4/2011	0
12/4/2011	0
13/4/2011	0
14/4/2011	0.1
15/4/2011	0
16/4/2011	0
17/4/2011	0
18/4/2011	0
19/4/2011	0
20/4/2011	0
21/4/2011	5.1
22/4/2011	2.8
23/4/2011	0
24/4/2011	0
25/4/2011	0
26/4/2011	0
27/4/2011	0
28/4/2011	0
29/4/2011	0
30/4/2011	0
1/5/2011	0
2/5/2011	0
3/5/2011	0
4/5/2011	0.1
5/5/2011	0.1
6/5/2011	0
7/5/2011	1.3
8/5/2011	9.3
9/5/2011	0
10/5/2011	0
11/5/2011	0
12/5/2011	0
13/5/2011	0
14/5/2011	0
15/5/2011	0
16/5/2011	0
17/5/2011	6.1
18/5/2011	0
19/5/2011	3.8
20/5/2011	2.2
21/5/2011	0
22/5/2011	0
23/5/2011	0
24/5/2011	0
25/5/2011	0
26/5/2011	0.1
27/5/2011	0
28/5/2011	0
29/5/2011	0
30/5/2011	0
31/5/2011	0.1
1/6/2011	0
2/6/2011	0
3/6/2011	0
4/6/2011	0
5/6/2011	0
6/6/2011	4.4
7/6/2011	5.6
8/6/2011	0
9/6/2011	0
10/6/2011	1.8
11/6/2011	0
12/6/2011	0
13/6/2011	0
14/6/2011	0
15/6/2011	0
16/6/2011	0
17/6/2011	7.3
18/6/2011	0
19/6/2011	0
20/6/2011	0
21/6/2011	0
22/6/2011	0
23/6/2011	2.7
24/6/2011	1.1
25/6/2011	0
26/6/2011	0
27/6/2011	0
28/6/2011	0
29/6/2011	0
30/6/2011	0
1/7/2011	70.8
2/7/2011	6.7
3/7/2011	0
4/7/2011	0
5/7/2011	0
6/7/2011	0
7/7/2011	0
8/7/2011	0
9/7/2011	0
15/7/2011	0
16/7/2011	0
17/7/2011	0
18/7/2011	0
19/7/2011	0
20/7/2011	0
21/7/2011	0
22/7/2011	0
23/7/2011	0
24/7/2011	18.2
25/7/2011	0
26/7/2011	0
27/7/2011	0
28/7/2011	0
29/7/2011	32
30/7/2011	0
31/7/2011	0
1/8/2011	22.5
2/8/2011	3
3/8/2011	0
4/8/2011	0
5/8/2011	0
6/8/2011	14.7
7/8/2011	0
8/8/2011	0
9/8/2011	0
10/8/2011	8.7
11/8/2011	0
12/8/2011	0
13/8/2011	0
14/8/2011	0
15/8/2011	0
16/8/2011	48.3
17/8/2011	0
18/8/2011	0
19/8/2011	0
20/8/2011	0
21/8/2011	0
22/8/2011	0
23/8/2011	0
24/8/2011	0
25/8/2011	0
26/8/2011	0
27/8/2011	0
28/8/2011	0
29/8/2011	0
30/8/2011	0
31/8/2011	0
1/9/2011	0
2/9/2011	0
3/9/2011	2.6
4/9/2011	0
5/9/2011	0
6/9/2011	0
7/9/2011	0
8/9/2011	0
9/9/2011	26.7
10/9/2011	0
11/9/2011	0
12/9/2011	0
13/9/2011	27.6
14/9/2011	0
15/9/2011	0
16/9/2011	0
17/9/2011	27.4
18/9/2011	0
19/9/2011	0
20/9/2011	0
21/9/2011	0.1
22/9/2011	0
23/9/2011	0
24/9/2011	0
25/9/2011	0
26/9/2011	0
27/9/2011	3.8
28/9/2011	0
29/9/2011	17.6
30/9/2011	0
1/10/2011	0
2/10/2011	0
3/10/2011	0
4/10/2011	0
5/10/2011	0
6/10/2011	0
7/10/2011	0
8/10/2011	0
9/10/2011	0
10/10/2011	3.5
11/10/2011	0
12/10/2011	0.1
13/10/2011	0
14/10/2011	0
15/10/2011	0
16/10/2011	0
17/10/2011	0
18/10/2011	0
19/10/2011	0
20/10/2011	0
21/10/2011	0
22/10/2011	9.8
27/10/2011	0
31/10/2011	0
6/11/2011	0
20/11/2011	0
21/11/2011	0
25/11/2011	0
10/12/2011	0
12/12/2011	0
19/12/2011	0
26/12/2011	0
1/1/2012	0
2/1/2012	0
3/1/2012	0
4/1/2012	0
5/1/2012	0
6/1/2012	0
7/1/2012	0
8/1/2012	0
9/1/2012	0
10/1/2012	0
11/1/2012	0
12/1/2012	0
13/1/2012	0
14/1/2012	0
15/1/2012	0
16/1/2012	0
17/1/2012	0
18/1/2012	0
19/1/2012	3.1
20/1/2012	0
21/1/2012	0
22/1/2012	0
23/1/2012	0
24/1/2012	0
25/1/2012	0
26/1/2012	0
27/1/2012	0
28/1/2012	0
29/1/2012	0
30/1/2012	0
31/1/2012	0
1/2/2012	0
2/2/2012	0
3/2/2012	0
4/2/2012	0
5/2/2012	0
6/2/2012	0
7/2/2012	0
8/2/2012	0
9/2/2012	0
10/2/2012	0
11/2/2012	0
12/2/2012	0
13/2/2012	0
14/2/2012	0
15/2/2012	0
16/2/2012	0
17/2/2012	0
18/2/2012	0
19/2/2012	0
20/2/2012	0
21/2/2012	0
22/2/2012	0
23/2/2012	0
24/2/2012	0
25/2/2012	0
26/2/2012	0
27/2/2012	0
28/2/2012	0
29/2/2012	0
1/3/2012	0
2/3/2012	0
3/3/2012	0
4/3/2012	0
5/3/2012	0
6/3/2012	0
7/3/2012	0
8/3/2012	0
9/3/2012	0
10/3/2012	0
11/3/2012	0
12/3/2012	0
13/3/2012	0
14/3/2012	0
15/3/2012	0
16/3/2012	0
17/3/2012	0
18/3/2012	0
19/3/2012	0
20/3/2012	0
21/3/2012	0
22/3/2012	17.2
23/3/2012	0
24/3/2012	0
25/3/2012	0
26/3/2012	0
27/3/2012	0
28/3/2012	0
29/3/2012	0
30/3/2012	0
31/3/2012	0
1/4/2012	0
2/4/2012	0
3/4/2012	0
4/4/2012	0
5/4/2012	0
6/4/2012	0
7/4/2012	0
8/4/2012	0
9/4/2012	0
10/4/2012	4.2
11/4/2012	3.9
12/4/2012	0
13/4/2012	0
14/4/2012	0
15/4/2012	0
16/4/2012	0
17/4/2012	0
18/4/2012	0
19/4/2012	0
20/4/2012	0
21/4/2012	0.4
22/4/2012	0
23/4/2012	0
24/4/2012	38.2
25/4/2012	0
26/4/2012	0
27/4/2012	0
28/4/2012	0
29/4/2012	0
30/4/2012	0
1/5/2012	0
2/5/2012	0
3/5/2012	0
4/5/2012	0
5/5/2012	0
6/5/2012	0
7/5/2012	0
8/5/2012	0
9/5/2012	0
10/5/2012	0
11/5/2012	0
12/5/2012	4.3
13/5/2012	0
14/5/2012	0
15/5/2012	0
16/5/2012	0
17/5/2012	0
18/5/2012	0
19/5/2012	0
20/5/2012	0
21/5/2012	0.1
22/5/2012	0
23/5/2012	0
24/5/2012	0
25/5/2012	0
26/5/2012	0
27/5/2012	0
28/5/2012	0
29/5/2012	0
30/5/2012	0
31/5/2012	0
1/6/2012	0
2/6/2012	0
3/6/2012	0
4/6/2012	0
5/6/2012	0
6/6/2012	0
7/6/2012	0
8/6/2012	0
9/6/2012	0
10/6/2012	0
11/6/2012	0
12/6/2012	1.9
13/6/2012	0
14/6/2012	0
15/6/2012	0
16/6/2012	0
17/6/2012	0
18/6/2012	0
19/6/2012	0
20/6/2012	0
21/6/2012	0
22/6/2012	0
23/6/2012	0
24/6/2012	0
25/6/2012	0
26/6/2012	0
27/6/2012	0
28/6/2012	0
29/6/2012	51.2
30/6/2012	3.8
1/7/2012	0
2/7/2012	0
3/7/2012	0
4/7/2012	23
5/7/2012	0
6/7/2012	0.3
7/7/2012	0
8/7/2012	65.8
9/7/2012	53.3
10/7/2012	0
11/7/2012	0
12/7/2012	0
13/7/2012	0
14/7/2012	0
15/7/2012	0
16/7/2012	0
17/7/2012	0
18/7/2012	0
19/7/2012	0
20/7/2012	0
21/7/2012	0
22/7/2012	0
23/7/2012	0
24/7/2012	18.3
25/7/2012	0.3
26/7/2012	0
27/7/2012	0
28/7/2012	0
29/7/2012	0
30/7/2012	28.2
31/7/2012	27.3
1/8/2012	0
2/8/2012	0
3/8/2012	0
4/8/2012	0
5/8/2012	0
6/8/2012	35.5
7/8/2012	0
8/8/2012	0
9/8/2012	2.2
10/8/2012	0
11/8/2012	0
12/8/2012	0
13/8/2012	0
14/8/2012	3.5
15/8/2012	0
16/8/2012	0
17/8/2012	0
18/8/2012	0
19/8/2012	0
20/8/2012	40.7
21/8/2012	0
22/8/2012	0
23/8/2012	0
24/8/2012	0
25/8/2012	24
26/8/2012	0
27/8/2012	0
28/8/2012	0
29/8/2012	0
30/8/2012	0
31/8/2012	15.2
1/9/2012	0
2/9/2012	0
3/9/2012	0
4/9/2012	0
5/9/2012	0
6/9/2012	0
7/9/2012	0
8/9/2012	0
9/9/2012	0
10/9/2012	0
11/9/2012	0
12/9/2012	0
13/9/2012	0
14/9/2012	0
15/9/2012	0
16/9/2012	0
17/9/2012	0
18/9/2012	0
19/9/2012	0
20/9/2012	0
21/9/2012	0
22/9/2012	0
23/9/2012	0
24/9/2012	0
25/9/2012	0
26/9/2012	0
27/9/2012	0
28/9/2012	0
29/9/2012	0
30/9/2012	0
1/10/2012	0
2/10/2012	0
3/10/2012	0
4/10/2012	0
5/10/2012	0
6/10/2012	0
7/10/2012	0
8/10/2012	0
9/10/2012	0
10/10/2012	0
11/10/2012	0
12/10/2012	0
13/10/2012	0
14/10/2012	0
15/10/2012	0
16/10/2012	0
17/10/2012	0
18/10/2012	0
19/10/2012	0
20/10/2012	0
21/10/2012	0
22/10/2012	0
23/10/2012	0
24/10/2012	0
25/10/2012	0
26/10/2012	0
27/10/2012	0
28/10/2012	0
29/10/2012	0
30/10/2012	0
31/10/2012	0
1/11/2012	0
